# Supplementary material for: Non-invasive VOCs detection to monitor the gut microbiota metabolism in-vitro
Source: Sci Rep. 2024 Jul 9;14:15842. doi: 10.1038/s41598-024-66303-7 (PMC11233675; doi:10.1038/s41598-024-66303-7)
Supplement: Supplementary file 1 — Supplementary Information 1. [file 41598_2024_66303_MOESM1_ESM.xls]

## Sheet: Foglio1 (2)
ID	time	group	3-methylbutanal	4-methylpentan-2-one	2,4-dimethylheptane	Ethanol	pentanal	2,3-butanedione	Trichloromethane	1-Propanol	Methyl thiolacetate	hexanal	2-Ethylacrolein	propyl butanoate	4-methyl-3-penten-2-one	1-Butanol	5-methylhexan-3-one	isobutyl butanoate	hexan-2-ol	2,6-dimethylheptan-4-one	5-methylhexan-2-one	heptanal	undecane	1-Pentanol	butyl butanoate	2-pentylfuran	2-Pentanol	octan-2-one	Octanal	Acetoin	Hydroxyacetone	Methyl acetate	Acetic anhydride	Allyl tridecyl oxalate	2,6-dimethylpyrazine	pent-4-enyl pentanoate	2-hexylfuran	1,2,3-trimethylbenzene	1-Hexanol	Pentyl propyl butyrate	Decane, 6-ethyl-2-methyl-	3-methylpentan-2-one	Nonanal	3-octen-2-one	5,5-dimethyl-1,3-heptadiene	1,3-bis(1,1-dimethylethyl)benzene	2-octenal	1-Heptanol	Acetic acid
OB_A	0	Inoculated medium + Oat bran	1.21074e+08	1.97832e+07	1.64806e+08	4.25715e+07	1.07159e+08	3.79546e+07	1.98839e+08	1.939e+07	2.82418e+06	1323414718	8.34994e+06	1.64726e+07	2.59235e+07	1.00629e+08	1.46664e+07	502815	3.40691e+06	507586	1.0239e+08	2.27983e+08	3.09601e+07	6.1391e+07	1.40895e+07	2.31926e+08	7.95647e+07	2.97268e+07	1.22077e+08	1.31153e+07	7.79509e+08	9.80547e+07	7.0333e+08	2.54224e+06	7.28084e+06	5.0509e+07	4.42712e+07	365696	3.77015e+08	1.33128e+06	5.64941e+06	1.16934e+07	109846159	4.84441e+06	5.5503e+06	1.67041e+07	4.78935e+07	5.32838e+07	5.70003e+07
OB_B	0	Inoculated medium + Oat bran	1.33343e+08	1.70633e+07	1.10014e+08	5.18249e+07	1.15131e+08	3.76594e+07	2.04041e+08	1.93526e+07	6.35075e+06	1397997345	1.1241e+07	1.23406e+07	2.62599e+07	1.02647e+08	1.25105e+07	65914.9	1.60652e+06	180781	1.0624e+08	2.55238e+08	3.29293e+07	6.83104e+07	1.6076e+07	184551566	8.03426e+07	3.25768e+07	1.28606e+08	6.73342e+06	7.56363e+08	105946736	671433484	2.13932e+06	6.36148e+06	1.1685e+08	3.96675e+07	225114	3.66828e+08	1.33128e+06	3.13498e+06	1.10186e+07	1.20751e+08	8.77333e+06	8.55878e+06	5.25877e+06	2.80253e+07	4.8073e+07	2.70143e+07
OB_C	0	Inoculated medium + Oat bran	1.25401e+08	2.02817e+07	1.12374e+08	4.47088e+07	1.03309e+08	3.79208e+07	2.2573e+08	18985694	3.47579e+06	1358802275	1.74042e+07	21678301	2.89207e+07	9.79524e+07	1.5103e+07	639279	2.89296e+06	961771	1.10096e+08	2.1652e+08	2.39887e+07	7.16857e+07	1.82459e+07	1.18664e+08	7.97348e+07	3.64856e+07	1.10482e+08	9.48804e+06	6.09673e+08	9.06374e+07	5.3445e+08	1.10345e+07	8.85988e+06	1.39765e+08	3.36564e+07	394088	4.07659e+08	732770	6.1552e+06	1.18204e+07	1.01473e+08	1.59007e+07	1.12081e+07	6.91593e+06	2.65274e+07	5.65154e+07	2.03994e+07
IN_A	0	Inoculated medium + Inulin	6.96691e+07	7079096813	2.64136e+08	9.66916e+07	7.43776e+07	3.31873e+07	2.17232e+08	1.58543e+07	5.54912e+06	1010227625	8.8476e+06	2.13997e+07	2.85751e+07	8.79119e+07	348796336	216395	8.03115e+07	1.49694e+08	1.35699e+08	2.398e+08	1.96334e+08	4.78208e+07	2.55214e+07	8.89463e+08	6.33818e+07	4.93598e+07	1.80589e+08	1.36264e+07	7.4356e+08	9.85434e+07	6.59668e+08	2.03976e+07	4.66476e+06	5.10968e+07	166512181	5.68602e+07	367801232	1.33128e+06	8.55999e+07	2.37362e+07	231401873	3.87446e+06	2.90941e+06	3.18757e+08	6.73908e+07	5.47211e+07	6.4151e+07
IN_B	0	Inoculated medium + Inulin	9.25904e+07	6645006196	2.21483e+08	1.02857e+08	9.26722e+07	3.62017e+07	2.09545e+08	1.82356e+07	7.55762e+06	1208832778	2.37066e+07	1.81103e+07	2.93359e+07	8.9296e+07	2.96185e+08	1.03453e+06	7.92313e+07	1.39849e+08	1.13001e+08	3.36848e+08	1.54965e+08	5.28956e+07	3.11355e+07	3.64131e+08	6.01889e+07	4.45894e+07	2.33618e+08	11724047	6.39365e+08	8.39911e+07	560742478	3.91252e+07	7.70318e+06	1.5593e+08	1.13673e+08	5.11622e+07	3.53498e+08	1.33128e+06	6.20441e+07	2.18023e+07	2.92049e+08	1.51838e+07	1.26447e+07	2.30217e+08	5.37895e+07	5.25434e+07	3.82699e+07
IN_C	0	Inoculated medium + Inulin	8.96024e+07	6436187134	1.87094e+08	9.85965e+07	8.85398e+07	3.32446e+07	1.85836e+08	1.84608e+07	9.93617e+06	1171453646	2.90903e+07	1.72309e+07	3.03134e+07	9.59265e+07	3.11152e+08	884717	7.79865e+07	144480871	1.18124e+08	3.18017e+08	1.32158e+08	5.83586e+07	3.05382e+07	3.0123e+08	6.52404e+07	4.89162e+07	2.19339e+08	7.06196e+06	7.326e+08	1.03259e+08	6.32662e+08	4.62149e+07	8.11958e+06	1.6719e+08	9.03062e+07	5.43849e+07	3.92522e+08	1.33128e+06	4.53587e+07	2.01701e+07	2.92371e+08	1.99606e+07	1.17605e+07	2.37954e+08	4.67667e+07	5.45345e+07	3.32338e+07
FM_A	0	Inoculated Medium	1.06525e+08	2.51719e+07	3.92094e+08	4.7377e+07	1.17714e+08	3.35574e+07	1.85123e+08	1.99565e+07	7.15008e+06	1564273284	9.49633e+06	1.87829e+07	3.75325e+07	9.84637e+07	1.50602e+07	398224	3.645e+06	392042	1.70558e+08	3.2978e+08	5.46799e+07	6.25488e+07	2.47353e+07	1079575500	9.52986e+07	5.89368e+07	2.01613e+08	1.38061e+07	6.47599e+08	9.17785e+07	5.75558e+08	1.21616e+06	9.74916e+06	6.74834e+07	204462655	337770	4.04942e+08	1.33128e+06	8.64495e+06	2.41501e+07	2.05317e+08	5.99149e+06	7.33808e+06	1.32224e+07	6.93273e+07	6.79937e+07	3.47377e+07
FM_B	0	Inoculated Medium	1.18838e+08	1.59633e+07	2.48971e+08	3.02149e+07	1.22438e+08	3.89669e+07	2.11285e+08	8.7788e+06	8.20313e+06	2039234045	1.53326e+07	3.4599e+06	2.9317e+07	7.47497e+07	6.0476e+06	61344.8	724856	314.43	1.597e+08	5.38537e+08	5.18088e+07	4.78275e+07	1.2828e+07	7.86511e+08	6.78404e+07	5.82716e+07	3.22278e+08	5.38855e+06	4.94621e+08	6.27994e+07	4.4452e+08	319151	3.99803e+06	2.09784e+08	1.58831e+08	153211	3.67157e+08	1.33128e+06	9.83586e+06	2.12128e+07	2.91149e+08	1.33062e+07	1.29559e+07	3.42253e+06	5.28806e+07	5.39317e+07	1.29794e+07
FM_C	0	Inoculated Medium	1.47093e+08	1.81255e+07	2.62143e+08	4.42363e+07	1.42511e+08	4.27908e+07	1.90975e+08	1.67568e+07	6.95811e+06	1958396405	2.9983e+07	1.75773e+07	43698710	8.88767e+07	1.4133e+07	498030	2.59918e+06	496868	1.68237e+08	4.18627e+08	3.89219e+07	6.55268e+07	2.46662e+07	4.33673e+08	8.93722e+07	6.92274e+07	2.63433e+08	1.17493e+07	6.6159e+08	8.73038e+07	5.87326e+08	1.92477e+07	1.02247e+07	2.26734e+08	1.15071e+08	372452	387480132	1.33128e+06	5.83612e+06	2.41056e+07	2.38352e+08	3.52438e+07	1.99414e+07	7.63963e+06	6.41463e+07	6.56908e+07	2.66384e+07
OB_A	4	Inoculated medium + Oat bran	1.73577e+06	1.70766e+07	1.10371e+08	9.14521e+08	4.87978e+06	1.80432e+07	1.85465e+08	7.10116e+07	6.24856e+06	1.62771e+07	7.04802e+06	1.27232e+07	2.89497e+07	1475232196	7.8278e+07	222308	2.95909e+06	429472	1.25004e+08	2.02146e+06	2.26207e+07	7.43254e+07	1.02333e+07	9.59306e+07	526553989	8.16611e+07	1.06384e+06	1.11329e+07	2.26641e+08	3.01278e+07	2.05366e+08	2.35578e+06	7.58207e+06	4103726	2.35878e+07	283859	1329493409	1.33128e+06	5.89394e+06	2.31395e+07	4.13202e+06	4.0538e+06	116530	1.29459e+07	827835	2.38071e+08	6.40167e+07
OB_B	4	Inoculated medium + Oat bran	3.32053e+07	1.96417e+07	8.00049e+07	2.49267e+08	2.37632e+07	3.57631e+07	204960115	3.52347e+07	4.37554e+06	3.23089e+08	1.40554e+07	1.20883e+07	3.38396e+07	311707078	1.40637e+07	179596	2.21598e+06	434574	1.09371e+08	4.63696e+07	2.02646e+07	8.11049e+07	1.44783e+07	3.77223e+07	2.1287e+08	4.00667e+07	2.13835e+07	8.0958e+06	7.18733e+08	9.67201e+07	6.40333e+08	4.86098e+06	1.01712e+07	1.06511e+08	9.81437e+06	310849	9.82433e+08	1.33128e+06	4.24703e+06	1.32585e+07	2.18653e+07	1.54326e+07	4.98138e+06	4.97441e+06	9.47863e+06	1.59975e+08	2.17356e+07
OB_C	4	Inoculated medium + Oat bran	1.59787e+07	2.10749e+07	5.5004e+07	3.05988e+08	1.03886e+07	3.39812e+07	2.16569e+08	3.74492e+07	2.21422e+06	9.19821e+07	1.26261e+07	1.68158e+07	3.3233e+07	3.99994e+08	2.19123e+07	283822	2.29952e+06	437289	1.07176e+08	9.84124e+06	1.2623e+07	8.22596e+07	1.4139e+07	2.21958e+07	2.37075e+08	4.39966e+07	5.14585e+06	8.74428e+06	6.3355e+08	8.84833e+07	5.63108e+08	8.21231e+06	1.00312e+07	8.21273e+07	5.95724e+06	337869	9.89961e+08	347176	4.54633e+06	1.30665e+07	5.521e+06	1.44135e+07	3.10338e+06	4.1351e+06	3.37037e+06	1.60746e+08	1.78457e+07
IN_A	4	Inoculated medium + Inulin	8.67052e+07	7552647531	1.45664e+08	9.39913e+07	7.40811e+07	3.3089e+07	1.74255e+08	1.69864e+07	4.47115e+06	9.47247e+08	9.48754e+06	22294049	3.03389e+07	9.16383e+07	2.96208e+08	772925	7.759e+07	9.14281e+07	1.10736e+08	2.02938e+08	1.40836e+08	5.10493e+07	2.44792e+07	3.16701e+08	7.50925e+07	36753888	1.29e+08	1.34755e+07	5.99866e+08	7.58182e+07	5.34845e+08	1.79581e+07	7.23542e+06	1.05248e+08	7.23578e+07	2.58752e+07	564126090	1.26449e+06	7.52573e+07	1.66001e+07	1.50596e+08	1.52752e+07	1.24088e+07	2.05923e+08	4.96119e+07	1.40281e+08	2.79596e+07
IN_B	4	Inoculated medium + Inulin	1.01328e+08	7130825024	100614499	1.075e+08	9.78932e+07	4.048e+07	1.72983e+08	1.84153e+07	5.48536e+06	1142857271	1.62029e+07	1.57265e+07	3.38676e+07	9.49028e+07	3.09647e+08	505192	8.1523e+07	8.56544e+07	1.14763e+08	242908468	85825861	5.82836e+07	2.34014e+07	1.02736e+08	6.7927e+07	3.75428e+07	1.3375e+08	1.00258e+07	7.08981e+08	9.17825e+07	6.28479e+08	2.58565e+07	9.73235e+06	1.46053e+08	3.72713e+07	1.96757e+07	4.23443e+08	1.33128e+06	5.26701e+07	1.56697e+07	1.54569e+08	2.28062e+07	1.20875e+07	1.23498e+08	5.30105e+07	7.32368e+07	2.22927e+07
IN_C	4	Inoculated medium + Inulin	7.64819e+07	6363941309	8.66433e+07	8.55616e+07	7.71438e+07	3.50916e+07	8.44839e+07	1.60391e+07	5.02817e+06	9.66763e+08	1.33498e+07	1.20856e+07	2.79255e+07	9.04722e+07	2.68062e+08	147294	7.27031e+07	6.55263e+07	9.44277e+07	221947254	6.86645e+07	5.29175e+07	1.80626e+07	8.96544e+07	6.09147e+07	3.11464e+07	1.25158e+08	9.98501e+06	6.80198e+08	8.29069e+07	6.05472e+08	3.33774e+07	7.87082e+06	135781016	3.14139e+07	1.57459e+07	3.99487e+08	1.33128e+06	4.17015e+07	1.17051e+07	1.52177e+08	1.99789e+07	7.54327e+06	1.2039e+08	4.83768e+07	5.49965e+07	1.85602e+07
FM_A	4	Inoculated Medium	1.35488e+08	1.89322e+07	1.57133e+08	4.30907e+07	1.37994e+08	3.67133e+07	1.3759e+08	1.80699e+07	3.95174e+06	1951961162	1.44906e+07	1.71163e+07	3.71897e+07	1.01563e+08	1.43195e+07	440037	4.06864e+06	496444	1.41759e+08	3.4214e+08	3.16623e+07	6.45815e+07	1.7346e+07	3.99071e+08	9.29355e+07	4.73807e+07	2.21059e+08	1.5356e+07	6.46491e+08	9.48345e+07	571435086	1.78994e+06	1.16288e+07	1.38567e+08	9.36118e+07	412341	502757126	1.33128e+06	7.59931e+06	1.85839e+07	1.95016e+08	2.14046e+07	1.87066e+07	1.05899e+07	6.56967e+07	1.07715e+08	2.57444e+07
FM_B	4	Inoculated Medium	1.45173e+08	1.65809e+07	1.73445e+08	4.23574e+07	1.5494e+08	4.49578e+07	2.05844e+08	1.5998e+07	5.74608e+06	1905438370	2.06616e+07	1.54041e+07	4.224e+07	9.86809e+07	1.3753e+07	216553	4.07893e+06	404119	1.6678e+08	4.15811e+08	4.48658e+07	5.84054e+07	2.30488e+07	2.93584e+08	8.38399e+07	5.56891e+07	2.01947e+08	8.37561e+06	6.0588e+08	9.04351e+07	532198666	4.65076e+06	1.17477e+07	1.94824e+08	7.70805e+07	327172	4.42757e+08	1.33128e+06	4.90067e+06	1.98734e+07	1.88934e+08	3.12658e+07	1.88131e+07	6.72936e+06	6.60239e+07	8.00485e+07	3.03959e+07
FM_C	4	Inoculated Medium	1.56376e+08	1.31985e+07	9.72618e+07	4.28574e+07	1.44714e+08	4.48627e+07	174433635	1.55236e+07	3.33326e+06	1835297169	2.35337e+07	1.25298e+07	4.50926e+07	9.72648e+07	1.19997e+07	61344.8	1.84075e+06	8978.16	1.55386e+08	3.20634e+08	2.99627e+07	6.61176e+07	1.95612e+07	133870115	9.08525e+07	5.25492e+07	1.51422e+08	1.00205e+07	6.78716e+08	8.50165e+07	6.08101e+08	8.4799e+06	1.08107e+07	1.95439e+08	4.38961e+07	214397	4.58778e+08	1.33128e+06	3.92502e+06	1.63323e+07	1.34206e+08	3.58123e+07	1.56415e+07	4.02245e+06	5.02133e+07	7.44148e+07	2.01697e+07
OB_A	8	Inoculated medium + Oat bran	1.90849e+06	1.7757e+07	1.03581e+08	7.94579e+08	4.54499e+06	5.87881e+06	6.80455e+07	5.87226e+07	8.70105e+06	8.33859e+06	3.55154e+06	1.27607e+07	1.24716e+07	1379520488	4.98453e+07	472301	2.59987e+06	228986	7.45812e+07	895437	2.257e+07	3.59636e+07	1.36364e+07	8.21312e+07	2.547e+08	8.22342e+07	894762	1.07124e+07	2.59177e+07	1.66915e+06	2.69113e+07	5.44518e+06	8.92347e+06	1.14295e+06	1.97197e+07	199181	9.57622e+08	1.33128e+06	1.23369e+07	3.2372e+07	7.61228e+06	194056	168528	1.0967e+07	467077	2.12946e+08	1069714190
OB_B	8	Inoculated medium + Oat bran	2.2234e+06	1.89146e+07	126010172	929378517	4.33924e+06	9.8458e+06	9.40275e+07	6.55535e+07	6.27057e+06	1.85932e+07	9.4347e+06	1.19261e+07	1.81251e+07	1664032665	4.9176e+07	206791	2.99401e+06	184248	9.67764e+07	1.89381e+06	3.75845e+07	4.91249e+07	1.88608e+07	8.38698e+07	3.54129e+08	1.1902e+08	1.2378e+06	7.9298e+06	8.71681e+07	9.6341e+06	7.90661e+07	8.59065e+06	1.03274e+07	1.95161e+06	1.83393e+07	200819	1047622256	1.33128e+06	1.10104e+07	3.33949e+07	5.4484e+06	198662	120741	6.18094e+06	435988	2.04065e+08	6.08415e+08
OB_C	8	Inoculated medium + Oat bran	2.71466e+06	2.43008e+07	8.82715e+07	9.12979e+08	5.48517e+06	8.07577e+06	9.40634e+07	5.78288e+07	5.47294e+06	2.22445e+07	3.78873e+06	2.65154e+07	1.90409e+07	4.27859e+07	1.65989e+07	176316	1.00455e+07	129422	9.4657e+07	1.67314e+06	2.3529e+06	4.86265e+07	2.40112e+07	1.24362e+07	2.95589e+08	1.24318e+08	755811	4.78323e+06	2.39954e+08	3.33208e+07	2.16429e+08	5.50834e+06	1.15368e+07	2.02068e+06	6.06594e+06	183890	9.92112e+08	304747	7.84306e+06	2.94825e+07	925098	237656	164677	4.88967e+06	680157	1.72812e+08	5.0791e+08
IN_A	8	Inoculated medium + Inulin	2.46247e+06	6566867203	1.16027e+08	6.42747e+08	6.86103e+06	2.35753e+07	1.49278e+08	4.53347e+07	7.53888e+06	3.45677e+07	7.62424e+06	2.19859e+07	3.13615e+07	386537472	2.62192e+08	1.07552e+06	8.1241e+07	6.38164e+07	1.00599e+08	1.1864e+07	1.5809e+08	9.39448e+07	3.0039e+07	1.66791e+08	220845544	9.32426e+07	5.6399e+06	9.90692e+06	5.96026e+08	7.43561e+07	535349473	1.31295e+07	9.22546e+06	6.12659e+06	4.47867e+07	1.00766e+07	1616606425	304747	5.63516e+07	2.00197e+07	8.35706e+06	1.29347e+06	6.71839e+06	1.47271e+08	1.93575e+07	2.49211e+08	4.10528e+07
IN_B	8	Inoculated medium + Inulin	1.00331e+08	6898987910	7.8084e+07	1.19027e+08	9.80108e+07	3.88144e+07	152077303	2.08056e+07	7.7266e+06	1036938272	1.45198e+07	1.50995e+07	3.76401e+07	1.06085e+08	2.97839e+08	453782	8.60496e+07	4.89613e+07	9.75484e+07	1.86361e+08	8.16535e+07	6.07698e+07	2.55482e+07	6.85461e+07	7.56232e+07	3.0916e+07	7.74878e+07	9.77919e+06	7.43964e+08	101034874	6.55996e+08	2.08153e+07	1.09248e+07	1.16005e+08	2.53317e+07	7.37481e+06	4.80218e+08	1.33128e+06	4.74745e+07	1.15008e+07	8.86515e+07	2.27183e+07	9.52619e+06	1.02763e+08	4.39983e+07	7.87501e+07	4.80483e+07
IN_C	8	Inoculated medium + Inulin	7.6405e+07	5866024360	6.22413e+07	9.41327e+07	7.66738e+07	3.81629e+07	4.45893e+07	1.85665e+07	4.61354e+06	8.39363e+08	1.29869e+07	1.48316e+07	3.03464e+07	1.05081e+08	2.32374e+08	611130	7.49867e+07	3.40675e+07	7.80949e+07	1.66399e+08	6.0321e+07	5.89374e+07	2.29276e+07	4.69783e+07	6.53851e+07	2.60089e+07	8.0074e+07	9.69363e+06	6.73e+08	1.00236e+08	5.83529e+08	2.78616e+07	9.90739e+06	1.02013e+08	1.9586e+07	6.66167e+06	3.85876e+08	347176	3.53369e+07	8.74698e+06	9.10035e+07	2.09139e+07	7.44842e+06	8.93626e+07	5.00104e+07	5.70055e+07	2.04425e+07
FM_A	8	Inoculated Medium	4.45667e+06	1.87049e+07	127041970	419484138	4.84418e+06	3.40772e+07	1.29781e+08	4.00925e+07	2.72582e+06	2.64271e+07	1.53035e+07	1.23537e+07	4.35095e+07	3.16794e+08	2.20974e+07	345771	1.66185e+06	390922	1.26053e+08	4.73992e+06	2.26392e+07	1.41991e+08	1.49513e+07	2.45148e+08	2.78714e+08	1.01366e+08	3.17397e+06	1.3883e+07	6.23208e+08	9.37287e+07	5.50382e+08	1.92497e+06	1.22997e+07	6.76485e+07	6.93096e+07	275066	1990862310	347176	7.35831e+06	2.65333e+07	4.51903e+06	8.5019e+06	1.46414e+07	7.48356e+06	1.6702e+07	3.62055e+08	2.37812e+07
FM_B	8	Inoculated Medium	7.54466e+07	1.96491e+07	1.47495e+08	1.1115e+08	6.23017e+06	4.93825e+07	219008896	2.35055e+07	6.70395e+06	5.44576e+07	2.19203e+07	1.32194e+07	5.37972e+07	1.4885e+08	1.43693e+07	352956	2.88969e+06	318604	1.61338e+08	6.1744e+06	2.83751e+07	109125057	2.19481e+07	2.10514e+08	2.08494e+08	7.90336e+07	5.89784e+06	8.52653e+06	7.19455e+08	9.68822e+07	640880447	5.51585e+06	1.2552e+07	1.63296e+08	5.78332e+07	392037	1589383170	347176	4.73221e+06	2.26419e+07	6.26936e+06	2.53771e+07	1.80116e+07	5.74035e+06	1.62273e+07	2.83267e+08	3.69176e+07
FM_C	8	Inoculated Medium	169410242	1.31185e+07	8.31429e+07	4.56383e+07	1.45754e+08	5.32162e+07	1.39448e+08	1.81181e+07	5.01947e+06	1566792218	2.19178e+07	1.20466e+07	4.78826e+07	1.17861e+08	1.32123e+07	61344.8	1.89924e+06	98672.7	1.40345e+08	2.37786e+08	2.33075e+07	7.18806e+07	2.02123e+07	9.43564e+07	9.80076e+07	4.31047e+07	9.06127e+07	1.04234e+07	6.18244e+08	9.4232e+07	5.39228e+08	6.1463e+06	1.1528e+07	1.43552e+08	3.22403e+07	202972	4.887e+08	347176	2.95557e+06	1.27927e+07	8.01149e+07	3.12412e+07	1.49545e+07	2.92498e+06	4.38121e+07	7.95272e+07	2.05327e+07
OB_A	12	Inoculated medium + Oat bran	2.27994e+06	1.74899e+07	5.05457e+07	9.28704e+08	2.52109e+06	4.85334e+06	4.19318e+07	5.37361e+07	1.2346e+07	3.59404e+06	1.03826e+06	1.1006e+07	8.09283e+06	1243534261	4.44341e+07	99049.9	2.22058e+06	8978.16	5.19081e+07	334021	2.36769e+07	2.58249e+07	1.27367e+07	2.78675e+07	2.02905e+08	5.19828e+07	1.2378e+06	8.39403e+06	1.55472e+07	418567	1.86814e+07	2.04851e+06	8.04461e+06	450046	6.34427e+06	82822	7.58402e+08	347176	9.77477e+06	3.14683e+07	4.87475e+06	189286	85101.9	4.75332e+06	435988	1.90185e+08	1567878506
OB_B	12	Inoculated medium + Oat bran	2.81462e+06	2.12797e+07	7.24413e+07	1003587273	4.09197e+06	8.53802e+06	5.10145e+07	5.32961e+07	1.53176e+07	9.05152e+06	1.62942e+06	1.6002e+07	1.01555e+07	1292712672	3.38033e+07	61344.8	5.10377e+06	126195	6.58217e+07	1.52757e+06	3.22764e+07	3.42759e+07	1.5297e+07	3.20735e+07	2.36672e+08	8.16786e+07	1.2378e+06	5.62573e+06	7.67295e+07	8.59749e+06	7.34306e+07	2.88395e+06	1.04891e+07	1.78772e+06	6.78856e+06	104029	7.88424e+08	347176	7.04652e+06	3.46439e+07	800248	209376	149384	3.16199e+06	435988	1.72476e+08	1342536377
OB_C	12	Inoculated medium + Oat bran	4.28613e+06	2.13722e+07	5.06612e+07	8.18251e+08	3.43263e+06	5.32337e+06	5.06579e+07	5.0275e+07	1.17689e+07	1.64403e+07	1.84262e+06	2.10935e+07	1.04386e+07	1130516993	5.14945e+07	255177	5.60575e+06	113767	6.24897e+07	631613	2.61987e+07	3.49779e+07	1.75641e+07	2.29705e+07	2.0417e+08	7.25503e+07	525971	5.02057e+06	7.13089e+07	7.55735e+06	6.81075e+07	5.36231e+06	1.08905e+07	1.64658e+06	3.50572e+06	75055.4	7.02822e+08	347176	7.67785e+06	3.40383e+07	1.15174e+06	285465	133074	2.86731e+06	435988	146043115	1228157995
IN_A	12	Inoculated medium + Inulin	757323	6398751380	8.4482e+07	8.17766e+08	6.46205e+06	1.52104e+07	1.13125e+08	7.51131e+07	4.77131e+07	3.5691e+07	6.04574e+06	1.64395e+07	2.84988e+07	446652071	2.23751e+08	391755	7.61127e+07	2.86744e+07	7.65541e+07	8.76516e+06	1.0966e+08	9.00374e+07	2.23565e+07	9.33247e+07	2.16757e+08	7.92051e+07	5.54946e+06	1.08312e+07	1.5323e+08	1.8351e+07	1.37362e+08	1.20456e+07	8.9204e+06	1.96431e+06	3.48574e+07	4.72905e+06	1639876262	795770	6.51138e+07	1.41206e+07	1.19466e+07	423262	86212.8	1.22599e+08	1.09569e+07	2.47794e+08	8.46414e+07
IN_B	12	Inoculated medium + Inulin	2.10818e+06	7333119005	5.5559e+07	4.12448e+08	5.09878e+06	5.23003e+07	1.28946e+08	4.5971e+07	8.09327e+06	1.95978e+07	1.0834e+07	1.33726e+07	3.68208e+07	2.11791e+08	2.63864e+08	463957	8.863e+07	2.72079e+07	9.04315e+07	3.26419e+06	5.94778e+07	1.00798e+08	2.30834e+07	3.79277e+07	135690877	6.33357e+07	2.97814e+06	3.74351e+07	7.49845e+08	1.03082e+08	6.63065e+08	1.46038e+07	1.19507e+07	3.71475e+06	1.39912e+07	1.95683e+06	1058695258	347176	3.93487e+07	1.51586e+07	3.04947e+06	9.52821e+06	7.18729e+06	6.98489e+07	1.09349e+07	1.53357e+08	3.06575e+07
IN_C	12	Inoculated medium + Inulin	7.70317e+07	5860711716	4.771e+07	9.45835e+07	7.85701e+07	5.84317e+07	2.36487e+07	1.87021e+07	5.98845e+06	7.22325e+08	1.20128e+07	1.43391e+07	3.047e+07	1.3555e+08	1.92645e+08	625424	8.05978e+07	1.88637e+07	6.9425e+07	1.25243e+08	4.75539e+07	6.17447e+07	2.14263e+07	3.38597e+07	7.45231e+07	2.13152e+07	4.43365e+07	2.40571e+07	7.17836e+08	9.69071e+07	6.3326e+08	2.36366e+07	1.2036e+07	3.89088e+07	1.56347e+07	2.67398e+06	4.40074e+08	347176	3.30725e+07	6.37748e+06	5.00044e+07	1.96734e+07	6.91986e+06	6.92119e+07	5.38455e+07	6.344e+07	2.10461e+07
FM_A	12	Inoculated Medium	472211	1.52596e+07	9.70688e+07	8.29798e+08	924699	2.13447e+07	9.73022e+07	7.0093e+07	6.90963e+06	1.61835e+07	8.50229e+06	9.15153e+06	3.21648e+07	4.80401e+08	2.22622e+07	61344.8	3.50054e+06	8978.16	9.3682e+07	1.03711e+06	2.9651e+07	131481425	1.81616e+07	1.42042e+08	3.14607e+08	9.77992e+07	1.06384e+06	8.24232e+06	2.23503e+08	2.43974e+07	2.0693e+08	732520	9.79614e+06	1.83986e+06	3.78829e+07	18445.8	2187707350	347176	2.10401e+06	1.39801e+07	1.15174e+06	423262	85101.9	1.97167e+06	5.44933e+06	3.38766e+08	1.47283e+08
FM_B	12	Inoculated Medium	121532	1.45394e+07	1.09175e+08	7.82335e+08	2.19102e+06	2.91999e+07	181685599	5.95519e+07	7.45021e+06	3.16483e+07	1.45396e+07	8.20477e+06	5.04358e+07	552902856	2.25682e+07	61344.8	1.4559e+06	8978.16	1.29547e+08	1.00648e+06	2.5149e+07	1.45788e+08	1.74823e+07	1.4048e+08	3.50137e+08	1.56762e+08	1.06384e+06	1.17165e+07	6.08898e+08	8.33581e+07	5.44503e+08	751206	1.25382e+07	2.21441e+06	3.77066e+07	18445.8	2342681171	347176	1.37854e+06	2.35743e+07	1.67932e+06	46290.9	3.67563e+06	1.64134e+06	1.33151e+07	290579469	5.76385e+07
FM_C	12	Inoculated Medium	2.51092e+06	1.55869e+07	5.6847e+07	3.38679e+08	4.9384e+06	5.68139e+07	1.38416e+08	4.96696e+07	6.36397e+06	2.571e+07	2.14632e+07	1.05579e+07	5.59563e+07	2.97589e+08	1.97722e+07	199481	1.39812e+06	259920	1.20587e+08	2.13022e+06	1.05815e+07	1.53032e+08	1.58367e+07	5.94094e+07	2.17127e+08	1.12056e+08	2.35646e+06	6.20081e+07	6.85882e+08	8.62902e+07	6.15563e+08	1.02384e+07	1.39776e+07	2.53816e+06	2.37928e+07	146261	1393575648	347176	4.26859e+06	2.07236e+07	2.2014e+06	7.68242e+06	1.09451e+07	2.83791e+06	1.26036e+07	2.07795e+08	3.41492e+07
OB_A	16	Inoculated medium + Oat bran	2.13553e+06	1.55939e+07	2.64765e+07	9.28883e+08	1.50992e+06	1.11788e+07	3.3163e+07	5.1525e+07	1.15728e+07	5.36747e+06	607102	9.56587e+06	7.2567e+06	1227951293	4.331e+07	98345.3	1.4203e+06	8978.16	4.59833e+07	1.00648e+06	1.26493e+07	2.67965e+07	9.70872e+06	1.24022e+07	2.05204e+08	3.52175e+07	1.2378e+06	9.20962e+06	9.22669e+06	538401	1.29064e+07	1.30611e+06	7.83669e+06	501111	2.60551e+06	67976.8	7.34693e+08	347176	8.41649e+06	2.66125e+07	2.16851e+06	125968	84761.2	2.94371e+06	435988	1.69752e+08	1672663106
OB_B	16	Inoculated medium + Oat bran	3.74278e+06	1.53551e+07	2.99193e+07	8.18042e+08	2.39193e+06	3.61969e+07	3.60712e+07	4.85062e+07	1.36692e+07	8.06971e+06	1.73611e+06	1.01261e+07	7.914e+06	1105145991	4.06347e+07	229614	2.01123e+06	96724.3	4.60656e+07	509403	1.72192e+07	3.02672e+07	1.1235e+07	9.65647e+06	2.06148e+08	4.42339e+07	1.2378e+06	8.40233e+06	2.25425e+07	885643	2.41393e+07	3.87283e+06	9.84445e+06	1.32164e+06	1.51088e+06	18445.8	6.52816e+08	347176	8.66915e+06	2.91875e+07	4.16794e+06	206686	92561.3	2.82119e+06	915790	1.3669e+08	1439247483
OB_C	16	Inoculated medium + Oat bran	1.77335e+06	1.42028e+07	1.94631e+07	7.86022e+08	323628	3.93608e+07	3.52707e+07	4.44654e+07	1.07741e+07	5.36747e+06	607102	1.03812e+07	6.2067e+06	1117629328	4.41788e+07	61344.8	903997	8978.16	4.70467e+07	1.00648e+06	1.22916e+07	3.09382e+07	8.95052e+06	6.85614e+06	190675563	4.20857e+07	1.2378e+06	5.47713e+06	2.88573e+07	538401	3.09448e+07	1.85189e+06	7.55267e+06	1.28464e+06	170455	18445.8	6.63726e+08	347176	6098114	2.80028e+07	2.16213e+06	35434.1	85101.9	1.50881e+06	435988	1.31402e+08	1363433058
IN_A	16	Inoculated medium + Inulin	926050	5078021645	4.63327e+07	995092351	1.32051e+06	8.60306e+06	5.82505e+07	7.94459e+07	1.42113e+08	6.0376e+06	1.45406e+06	1.06847e+07	1.71323e+07	2.98307e+08	1.47709e+08	93969.7	5.03554e+07	1.31494e+07	5.79694e+07	2.7839e+06	7.12888e+07	6.46578e+07	15546563	4.75148e+07	1.40119e+08	5.96297e+07	877108	1.01401e+07	1.04223e+08	3.36193e+07	7.84414e+07	5.10503e+06	8.14992e+06	668341	1.87118e+07	614547	1225137683	347176	6.44188e+07	1.76908e+07	4.03345e+06	45474.4	85101.9	7.69557e+07	202775	2.25603e+08	1390519071
IN_B	16	Inoculated medium + Inulin	1.81846e+06	6413900200	3.72838e+07	5.85121e+08	5.31903e+06	4.1398e+07	8.6953e+07	7.4609e+07	5.76683e+06	1.43399e+07	8.00652e+06	1.19288e+07	3.18559e+07	2.03781e+08	1.98917e+08	353593	7.67252e+07	1.35967e+07	6.81935e+07	1.65074e+06	4.67584e+07	9.36794e+07	1.91697e+07	1.97392e+07	1.25203e+08	6.01438e+07	2.47343e+06	4.32467e+07	322767821	5.03717e+07	2.79697e+08	1.29298e+07	1.11108e+07	1.23219e+06	8.57613e+06	647858	9.19416e+08	347176	3.78925e+07	1.14185e+07	2.84256e+06	789012	197404	4.80527e+07	7.45995e+06	1.46547e+08	4.30766e+07
IN_C	16	Inoculated medium + Inulin	3.30415e+07	5920922215	3.36965e+07	3.95665e+08	1.63678e+07	1.05946e+08	1.25119e+07	4.88498e+07	5.33219e+06	7.92928e+07	8.89822e+06	1.147e+07	3.17631e+07	1.86448e+08	1.87553e+08	308607	8.16425e+07	9.71572e+06	6.13027e+07	8.1179e+06	2.79047e+07	7.35732e+07	1.47148e+07	2.66476e+07	1.08535e+08	1.67865e+07	4.68382e+06	1.24218e+08	6.68509e+08	8.76876e+07	5.95128e+08	2.24358e+07	1.17169e+07	2.41053e+06	1.06244e+07	627635	6.87931e+08	347176	3.24502e+07	4.90334e+06	2.68639e+06	1.64526e+07	4.78863e+06	5.84495e+07	1.38231e+07	1.11569e+08	3.04477e+07
FM_A	16	Inoculated Medium	978417	1.52114e+07	7.2183e+07	1111148090	3.61989e+06	1.35297e+07	7.75067e+07	1.34052e+08	6.50259e+07	2.00299e+07	7.53076e+06	9.5499e+06	34272645	4.65732e+08	2.11488e+07	61344.8	1.1731e+06	71910.3	9.05318e+07	1.42851e+06	1.49359e+07	1.28264e+08	1.31034e+07	9.53307e+07	2.79984e+08	9.52306e+07	1.43816e+06	9.60072e+06	7.39922e+07	7.56705e+06	7.16841e+07	751460	1.25098e+07	414378	3.45061e+07	48418.4	2302216849	347176	5.19826e+06	1.55881e+07	1.0291e+06	655981	65413.3	3.9425e+06	1.50009e+06	3.68522e+08	8.55779e+07
FM_B	16	Inoculated Medium	552015	1.26128e+07	5.77075e+07	8.44473e+08	2.37656e+06	3.089e+07	1.22033e+08	8.31653e+07	6.51074e+06	2.0363e+07	6.07437e+06	7.94511e+06	3.33826e+07	482217280	1.95897e+07	61344.8	1.58556e+06	8978.16	7.83624e+07	632399	1.2976e+07	116039705	14120588	6.00652e+07	3.05612e+08	7.54422e+07	1.2378e+06	1.57397e+07	1.74253e+08	1.89268e+07	1.62156e+08	906349	1.17011e+07	830363	1.95446e+07	18445.8	1956917219	347176	2.19675e+06	1.07625e+07	1.44339e+06	118649	53408.3	1.78841e+06	4.7241e+06	2.37211e+08	1.26857e+08
FM_C	16	Inoculated Medium	2.1073e+06	1.49991e+07	6.50231e+07	6.07399e+08	6.95048e+06	4.61947e+07	1.05893e+08	8.84589e+07	7.04491e+06	2.67189e+07	1.38294e+07	1.17513e+07	4.61496e+07	2.87619e+08	1.60134e+07	204345	2.08094e+06	223705	108060978	4.06402e+06	1.89895e+07	1.40769e+08	2.53388e+07	5.69339e+07	1.94631e+08	1.038e+08	6.13418e+06	8.9888e+07	2.69397e+08	3.78194e+07	2.37886e+08	9.15066e+06	1.62471e+07	1.74139e+06	2.12041e+07	78253.5	1356928173	347176	5.34186e+06	1.90612e+07	1.7382e+07	494636	186246	2.80839e+06	9.21406e+06	2.14005e+08	1.15017e+08
OB_B	20	Inoculated medium + Oat bran	7.49625e+06	1.45792e+07	1.44378e+07	7.37225e+08	2.77394e+06	5.39373e+07	2.69925e+07	4.79232e+07	1.2687e+07	9.46439e+06	1.30827e+06	9.51451e+06	7.42382e+06	1055507358	2.98308e+07	241256	1.9081e+06	127686	3.98046e+07	2.52917e+06	8.96851e+06	3.12899e+07	9.59328e+06	4.31622e+06	1.95208e+08	3.24038e+07	1.2378e+06	9.02821e+06	1.391e+07	487144	1.58352e+07	3.76774e+06	9.80811e+06	1.98083e+06	170455	54829.9	581151170	347176	7.15975e+06	2.45722e+07	3.72315e+06	392059	121467	2.67515e+06	2.92419e+06	1.273e+08	1447549715
OB_C	20	Inoculated medium + Oat bran	7.80786e+06	1.50007e+07	1.04713e+07	6.09687e+08	2.76145e+06	5.89906e+07	2.64534e+07	4.1167e+07	1.06705e+07	8.44902e+06	1.09289e+06	1.24318e+07	6.71847e+06	9.52865e+08	2.78319e+07	299594	1.9547e+06	125232	3.88924e+07	2.30075e+06	6.9297e+06	2.93965e+07	9.76354e+06	3.41235e+06	162821984	3.36299e+07	900782	9.45928e+06	1.42088e+07	533623	1.55802e+07	5.87295e+06	1.00717e+07	2.41768e+06	170455	73102.4	5.46031e+08	347176	8.07003e+06	2.51171e+07	3.46176e+06	325172	217996	2.58832e+06	3.14131e+06	1.10576e+08	1351814691
IN_A	20	Inoculated medium + Inulin	1.03708e+06	4330575454	3.63439e+07	8.78044e+08	323628	1.27197e+07	4.40199e+07	6.80056e+07	1.24732e+08	4.0932e+06	607102	8.62162e+06	1.22646e+07	2.45053e+08	1.16064e+08	61344.8	3.63833e+07	6.98442e+06	4.96295e+07	1.33272e+06	5.42237e+07	5.59434e+07	1.0362e+07	2.5864e+07	1.20032e+08	4.73477e+07	1.2378e+06	1.11225e+07	6.13599e+07	1.53919e+07	5.11685e+07	4.18737e+06	7.62791e+06	417866	1.26513e+07	18445.8	1001168479	347176	6.09391e+07	3.13528e+07	6.90897e+06	35606.8	85101.9	6.53109e+07	193022	2.05069e+08	2167157305
IN_B	20	Inoculated medium + Inulin	48698.1	5997357282	2.10229e+07	6.49276e+08	1.7442e+06	3.5938e+07	5.97789e+07	1.1362e+08	5.68698e+06	7.8969e+06	5.56607e+06	7.53216e+06	2.65999e+07	2.04436e+08	1.65384e+08	61344.8	6.77485e+07	5.40052e+06	5.62621e+07	535053	3.08153e+07	8.87373e+07	1.31822e+07	9.78702e+06	1.22725e+08	4.33626e+07	1.2378e+06	4.35934e+07	1.57133e+08	1.79226e+07	1.42902e+08	7.32387e+06	9.99762e+06	2.21441e+06	4.45927e+06	18445.8	904890724	347176	3.62669e+07	6.50273e+06	857588	52160.2	85101.9	3.48907e+07	3.27492e+06	1.47609e+08	4.65017e+07
IN_C	20	Inoculated medium + Inulin	125182	5644098018	2.34382e+07	5.18887e+08	1.58296e+06	4.63698e+07	3.53486e+06	7.41259e+07	4.50902e+06	8.21771e+06	5.58736e+06	6.71386e+06	2.80486e+07	2.03538e+08	1.51025e+08	61344.8	8.1322e+07	3.07636e+06	5.31753e+07	909133	2.08645e+07	9.06806e+07	1.03885e+07	1.67658e+07	1.16899e+08	1.34289e+07	933819	1.45326e+08	3.09482e+08	3.60275e+07	2.78924e+08	1.63081e+07	1.02311e+07	479837	5.07356e+06	18445.8	7.17143e+08	347176	3.11334e+07	3.78928e+06	1.40004e+06	4.61142e+06	85101.9	4.1714e+07	2.60712e+06	1.17165e+08	3.5768e+07
FM_A	20	Inoculated Medium	1.07448e+06	1.46716e+07	4.75226e+07	1970391915	2.85776e+06	1.25198e+07	5.03069e+07	3.67951e+08	253803291	5.57786e+06	2.77487e+06	9.5952e+06	2.69428e+07	3.79087e+08	1.98757e+07	61344.8	1.51987e+06	47091.9	7.0141e+07	785687	1.19041e+07	1.09251e+08	9.57225e+06	5.6731e+07	2.44323e+08	7.39773e+07	1.2378e+06	2.00802e+07	4.22324e+07	5.1229e+06	4.18716e+07	732520	1.26511e+07	305536	2.32128e+07	18445.8	1855689681	347176	5.18641e+06	1.21819e+07	944735	170556	97882.3	3.56762e+06	314589	2.97078e+08	1.74101e+08
FM_B	20	Inoculated Medium	1263178	1.40878e+07	5.9118e+07	1027849907	6.0394e+06	2.60463e+07	9.78e+07	1.14397e+08	6.52936e+06	2.10343e+07	7.8867e+06	1.05394e+07	3.41798e+07	4.42125e+08	1.8452e+07	169974	1.75483e+06	163366	8.72543e+07	1.72633e+06	1.37058e+07	1.1639e+08	1.50392e+07	4.87808e+07	2.86105e+08	7.56776e+07	1.2378e+06	1.71816e+07	8.53503e+07	9.00166e+06	8.12277e+07	2.95556e+06	1.3782e+07	806764	2.10488e+07	58485.1	1827599476	347176	3.45557e+06	1.16651e+07	1.82837e+06	584417	287663	2.92475e+06	5.08649e+06	244629675	6.62432e+07
FM_C	20	Inoculated Medium	1.82519e+06	1.27371e+07	3.11353e+07	6.46824e+08	4.43382e+06	3.64895e+07	7.51939e+07	1.14937e+08	6.4467e+06	1.17461e+07	1.01734e+07	8.71129e+06	3.64608e+07	2.53462e+08	1.41919e+07	149259	724856	206230	7.93269e+07	3.09359e+06	9.00297e+06	1.23403e+08	1.43849e+07	2.69584e+07	1.90194e+08	7.17967e+07	2.93903e+06	7.16676e+07	1.1857e+08	1.40439e+07	1.09205e+08	7.83735e+06	1.4807e+07	777957	1.31846e+07	61629.3	1203943567	347176	4.27463e+06	1.16682e+07	9.32811e+06	281731	112590	2.54884e+06	7.92629e+06	2.26451e+08	6.13935e+07
OB_A	24	Inoculated medium + Oat bran	2.87585e+06	1.457e+07	1.27018e+07	6.88168e+08	1.96566e+06	3.4054e+07	2.16137e+07	4.64644e+07	8.79127e+06	5.36747e+06	117803	9.377e+06	6.22527e+06	9.89251e+08	3.52058e+07	282969	1.14341e+06	149936	3.72118e+07	92965.4	7.86338e+06	2.5503e+07	9.08617e+06	8.98888e+06	1.74231e+08	2.25661e+07	1.2378e+06	1.09791e+07	4.23051e+06	351794	7.37518e+06	2.30924e+06	9.50924e+06	1.24014e+06	1.19568e+06	58295.9	639241870	347176	7.85831e+06	2.33053e+07	3.05596e+06	520010	157583	3.19712e+06	511898	1.51763e+08	1707585441
OB_B	24	Inoculated medium + Oat bran	8.9555e+06	1.4576e+07	9.44209e+06	7.82499e+08	3.36305e+06	7.72675e+07	2.19474e+07	4.7287e+07	1.24903e+07	1.36494e+07	766939	1.06521e+07	6.46591e+06	1040363578	3.76137e+07	319459	2.37071e+06	147285	3.87794e+07	2732007	9.67513e+06	3.02176e+07	1.0151e+07	2.18332e+06	1.80423e+08	2.90905e+07	885448	9.06201e+06	1.10195e+07	546544	1.35506e+07	2.73092e+06	9.72882e+06	2.95266e+06	170455	18445.8	5.49805e+08	347176	4.91888e+06	2.42632e+07	1.57973e+06	637389	229209	2.66719e+06	4.8843e+06	1.15729e+08	1710258952
OB_C	24	Inoculated medium + Oat bran	8.72991e+06	1.37377e+07	5.70378e+06	6.27688e+08	3.24116e+06	8.15234e+07	2.08824e+07	4.13008e+07	9.78383e+06	1.42651e+07	734942	1.25236e+07	6.1166e+06	9.14375e+08	2.6159e+07	356297	1.61934e+06	165848	3.71532e+07	3.31778e+06	6.21488e+06	3.02422e+07	9.98413e+06	1.87726e+06	1.57733e+08	2.76162e+07	1.19374e+06	1.07293e+07	1.10915e+07	410060	1.30363e+07	5.00409e+06	9.65099e+06	2.88388e+06	170455	89149	5.09884e+08	347176	6.93117e+06	2.51601e+07	2.83531e+06	531882	180156	2.69382e+06	5.14056e+06	1.10076e+08	1460540795
IN_A	24	Inoculated medium + Inulin	3.35308e+06	3901878145	3.3725e+07	7.23769e+08	3.07878e+06	2.30914e+07	3.69738e+07	6.39087e+07	1.04355e+08	7.97616e+06	1.30988e+06	1.29925e+07	1.22642e+07	2.17375e+08	1.00302e+08	384223	3.98189e+07	6.36723e+06	4.53621e+07	5.90393e+06	5.12752e+07	5.08207e+07	1.60584e+07	1.84903e+07	1.04024e+08	3.73238e+07	3.60235e+06	2.01161e+07	3.97603e+07	1.13674e+07	3.17003e+07	9.43971e+06	1.02666e+07	1.28465e+06	1.3667e+07	260856	924537675	347176	5.99084e+07	3.72191e+07	7.62656e+06	407689	109169	5.965e+07	3.31657e+06	1.83917e+08	2555358038
IN_B	24	Inoculated medium + Inulin	1.66166e+06	5487839170	1.62839e+07	779363126	5.57798e+06	2.72885e+07	4.57742e+07	150312163	5.23557e+06	1.0681e+07	6.06652e+06	1.1123e+07	2.5239e+07	1.87652e+08	1.26676e+08	430222	6.579e+07	3.36552e+06	4.3103e+07	2.05825e+06	2.30314e+07	8.74473e+07	1.33808e+07	6.17157e+06	1.18015e+08	3.16433e+07	2.32393e+06	4.3129e+07	8.99295e+07	1.10951e+07	8.08514e+07	1.04856e+07	1.27402e+07	707550	3.63326e+06	80637.5	8.16405e+08	347176	3.12406e+07	6.14372e+06	2.89589e+06	846114	181086	2.75946e+07	6.09477e+06	1.48264e+08	4.74861e+07
IN_C	24	Inoculated medium + Inulin	40902	4952168001	1.58371e+07	6.10871e+08	323628	7.18699e+07	230169	8.9286e+07	3.63352e+06	3.20934e+06	3.12693e+06	5.53555e+06	2.26101e+07	1.67834e+08	1.09601e+08	61344.8	6.4118e+07	377111	4.10873e+07	1.00648e+06	1.54845e+07	8.15361e+07	9.0524e+06	8.2303e+06	9.76563e+07	1.12177e+07	452427	1.47137e+08	168937436	1.74143e+07	1.54918e+08	1.27363e+07	9.44025e+06	371843	2.26424e+06	18445.8	6.86223e+08	347176	2.78579e+07	3.15059e+06	1.01035e+06	635689	85101.9	2.96624e+07	1.58316e+06	1.25095e+08	4.72329e+07
FM_A	24	Inoculated Medium	1.4819e+06	1.58874e+07	2.92959e+07	2435508445	2.55302e+06	8.68594e+06	2.85153e+07	5.11379e+08	3.42215e+08	2.01682e+06	739816	1.1472e+07	1.63498e+07	3.19677e+08	1.73284e+07	147396	1.91979e+06	69609.5	4.6914e+07	97141.3	9.15783e+06	7.72432e+07	1.11855e+07	2.67321e+07	1.50546e+08	4.34345e+07	1.2378e+06	2.11198e+07	3.20655e+07	8.84598e+06	2.88517e+07	497814	1.11119e+07	209658	1.3895e+07	18232.3	1311802681	347176	5.09423e+06	9.43751e+06	841291	216835	73356.9	2.8853e+06	742620	2.43819e+08	4.89144e+08
FM_B	24	Inoculated Medium	1.47823e+06	1.23675e+07	3.28446e+07	1186824027	6.19652e+06	2.23836e+07	7.70975e+07	1.85507e+08	7.04888e+06	2.78393e+07	5.89732e+06	9.15794e+06	3.23445e+07	4.44721e+08	2.40911e+07	134221	1.35461e+06	130335	7.6559e+07	2.74271e+06	7.56795e+06	1.17661e+08	9.91501e+06	3.10389e+07	2.77895e+08	5.98124e+07	2.53426e+06	4.56348e+07	5.50835e+07	5.38528e+06	5.40645e+07	2.55859e+06	1.29843e+07	579103	1.47437e+07	35186.3	1820019562	347176	3.21313e+06	9.88793e+06	2.16031e+06	529359	219005	2.62321e+06	1.09923e+06	2.4408e+08	7.41169e+07
FM_C	24	Inoculated Medium	2.63958e+06	1.16206e+07	1.96228e+07	7.41189e+08	5.31107e+06	2.98199e+07	5.51698e+07	129593247	6.52821e+06	1.0749e+07	7.07435e+06	8.40908e+06	3.01679e+07	2.54528e+08	1.45774e+07	239055	895372	125154	5.44508e+07	3.9381e+06	5.66016e+06	1.16775e+08	1.07816e+07	1.66473e+07	1.70609e+08	3.95947e+07	2.88384e+06	7.1008e+07	8.25561e+07	8.14972e+06	7.85049e+07	7.19965e+06	1.43246e+07	459522	7.69918e+06	24238.3	1133921337	347176	4.17977e+06	7.65042e+06	9.61459e+06	298554	192118	2.50949e+06	9.54453e+06	2.01045e+08	6.49428e+07
[truncated: 41 more columns]
