# Supplementary material for: Non-invasive VOCs detection to monitor the gut microbiota metabolism in-vitro
Source: Sci Rep. 2024 Jul 9;14:15842. doi: 10.1038/s41598-024-66303-7 (PMC11233675; doi:10.1038/s41598-024-66303-7)
Supplement: Supplementary file 3 — Supplementary Information 3. [file 41598_2024_66303_MOESM3_ESM.xlsx]

## Sheet: Peak Area
Underscore	Sample_time	Sample	Experiment	Time	ID	3-methylbutanal	4-methylpentan-2-one	2,4-dimethylheptane	Ethanol	pentanal	2,3-butanedione	Trichloromethane	1-Propanol	Methyl thiolacetate	hexanal	2-Ethylacrolein	propyl butanoate	4-methyl-3-penten-2-one	1-Butanol	5-methylhexan-3-one	isobutyl butanoate	hexan-2-ol	2,6-dimethylheptan-4-one	5-methylhexan-2-one	heptanal	undecane	1-Pentanol	butyl butanoate	2-pentylfuran	2-Pentanol	octan-2-one	Octanal	Acetoin	Hydroxyacetone	Methyl acetate	Acetic anhydride	Allyl tridecyl oxalate	2,6-dimethylpyrazine	pent-4-enyl pentanoate	2-hexylfuran	1,2,3-trimethylbenzene	1-Hexanol	Pentyl propyl butyrate	Decane, 6-ethyl-2-methyl-	3-methylpentan-2-one	Nonanal	3-octen-2-one	5,5-dimethyl-1,3-heptadiene	1,3-bis(1,1-dimethylethyl)benzene
_	Sterile Medium+ High concentration std_0	Sterile Medium+ High concentration std	A	0	001_221115_T0_SAMPLE01.CDF	4.07805e+07	1.17495e+07	1.73765e+08	5.04595e+06	7.10431e+07	2.15761e+07	2.60448e+06	3.36799e+06	4.8425e+06	1.04158e+09	5.91117e+06	1.02964e+10	3.7909e+07	3.41978e+07	2.14701e+07	5.44135e+08	2.27738e+06	47636.5	1.86097e+08	2.87512e+08	4.65809e+07	6.37876e+06	6.0823e+09	9.18256e+08	4.5318e+07	8.2503e+07	2.32286e+08	9.34749e+06	1.9749e+07	538401	2.05485e+07	541704	6.41511e+06	8.93072e+07	1.76681e+08	293102	4.88449e+07	1.82424e+09	8.6462e+06	3.44462e+07	2.30293e+08	3.04499e+06	3.02712e+06	2.566e+07
_	Sterile Medium+Low Concentration std_0	Sterile Medium+Low Concentration std	B	0	001_221116_T0_SAMPLE04.CDF	8.76458e+07	1.92189e+07	3.18389e+08	3.62618e+06	1.55899e+08	3.69347e+07	6.75973e+06	2.03006e+06	1.04919e+07	1.68896e+09	1.71058e+07	6.13349e+08	4.4787e+07	8.07656e+06	1.75108e+07	1.22211e+07	1.06007e+07	221469	1.87929e+08	4.68434e+08	1.43639e+07	9.14166e+06	2.6377e+08	1.36119e+08	4.79768e+07	9.63178e+07	2.97741e+08	8.43812e+06	2.42555e+07	1.44605e+06	2.67782e+07	4.24599e+06	6.54752e+06	2.20699e+08	7.86415e+07	294599	4.96396e+07	5.57533e+07	1.05836e+07	2.84255e+07	2.88868e+08	2.49462e+07	2.05417e+07	9.63727e+06
_	Sterile Medium+ High concentration std_0	Sterile Medium+ High concentration std	C	0	001_221118_T0_SAMPLE02.CDF	6.0606e+07	1.32298e+07	1.20604e+08	5.04595e+06	1.20596e+08	3.4735e+07	1.7691e+06	3.50185e+06	6.74399e+06	1.51916e+09	1.56474e+07	8.82977e+09	3.14316e+07	2.91964e+07	2.08896e+07	4.82898e+08	6.90242e+06	68759.6	1.41114e+08	4.00128e+08	3.96127e+07	1.19326e+07	5.01893e+09	2.29223e+08	3.7037e+07	6.34547e+07	2.82381e+08	1.05575e+07	2.54254e+07	980317	2.07193e+07	1.13999e+07	5.99247e+06	2.29207e+08	6.3744e+07	302365	4.12279e+07	1.59833e+09	5.71187e+06	2.43856e+07	2.59772e+08	2.66831e+07	1.87672e+07	2.25566e+07
_	Inoculated medium + Oat bran_0	Inoculated medium + Oat bran	A	0	001_221115_T0_SAMPLE04.CDF	1.21074e+08	1.97832e+07	1.64806e+08	4.25715e+07	1.07159e+08	3.79546e+07	1.98839e+08	1.939e+07	2.82418e+06	1.32341e+09	8.34994e+06	1.64726e+07	2.59235e+07	1.00629e+08	1.46664e+07	502815	3.40691e+06	507586	1.0239e+08	2.27983e+08	3.09601e+07	6.1391e+07	1.40895e+07	2.31926e+08	7.95647e+07	2.97268e+07	1.22077e+08	1.31153e+07	7.79509e+08	9.80547e+07	7.0333e+08	2.54224e+06	7.28084e+06	5.0509e+07	4.42712e+07	365696	3.77015e+08	1.33128e+06	5.64941e+06	1.16934e+07	1.09846e+08	4.84441e+06	5.5503e+06	1.67041e+07
_	Inoculated medium + Oat bran_0	Inoculated medium + Oat bran	B	0	001_221116_T0_SAMPLE02.CDF	1.33343e+08	1.70633e+07	1.10014e+08	5.18249e+07	1.15131e+08	3.76594e+07	2.04041e+08	1.93526e+07	6.35075e+06	1.398e+09	1.1241e+07	1.23406e+07	2.62599e+07	1.02647e+08	1.25105e+07	65914.9	1.60652e+06	180781	1.0624e+08	2.55238e+08	3.29293e+07	6.83104e+07	1.6076e+07	1.84552e+08	8.03426e+07	3.25768e+07	1.28606e+08	6.73342e+06	7.56363e+08	1.05947e+08	6.71433e+08	2.13932e+06	6.36148e+06	1.1685e+08	3.96675e+07	225114	3.66828e+08	1.33128e+06	3.13498e+06	1.10186e+07	1.20751e+08	8.77333e+06	8.55878e+06	5.25877e+06
_	Inoculated medium + Oat bran_0	Inoculated medium + Oat bran	C	0	001_221118_T0_SAMPLE03.CDF	1.25401e+08	2.02817e+07	1.12374e+08	4.47088e+07	1.03309e+08	3.79208e+07	2.2573e+08	1.89857e+07	3.47579e+06	1.3588e+09	1.74042e+07	2.16783e+07	2.89207e+07	9.79524e+07	1.5103e+07	639279	2.89296e+06	961771	1.10096e+08	2.1652e+08	2.39887e+07	7.16857e+07	1.82459e+07	1.18664e+08	7.97348e+07	3.64856e+07	1.10482e+08	9.48804e+06	6.09673e+08	9.06374e+07	5.3445e+08	1.10345e+07	8.85988e+06	1.39765e+08	3.36564e+07	394088	4.07659e+08	732770	6.1552e+06	1.18204e+07	1.01473e+08	1.59007e+07	1.12081e+07	6.91593e+06
_	Inoculated medium + Inulin_0	Inoculated medium + Inulin	A	0	001_221115_T0_SAMPLE02.CDF	6.96691e+07	7.0791e+09	2.64136e+08	9.66916e+07	7.43776e+07	3.31873e+07	2.17232e+08	1.58543e+07	5.54912e+06	1.01023e+09	8.8476e+06	2.13997e+07	2.85751e+07	8.79119e+07	3.48796e+08	216395	8.03115e+07	1.49694e+08	1.35699e+08	2.398e+08	1.96334e+08	4.78208e+07	2.55214e+07	8.89463e+08	6.33818e+07	4.93598e+07	1.80589e+08	1.36264e+07	7.4356e+08	9.85434e+07	6.59668e+08	2.03976e+07	4.66476e+06	5.10968e+07	1.66512e+08	5.68602e+07	3.67801e+08	1.33128e+06	8.55999e+07	2.37362e+07	2.31402e+08	3.87446e+06	2.90941e+06	3.18757e+08
_	Inoculated medium + Inulin_0	Inoculated medium + Inulin	B	0	001_221116_T0_SAMPLE03.CDF	9.25904e+07	6.64501e+09	2.21483e+08	1.02857e+08	9.26722e+07	3.62017e+07	2.09545e+08	1.82356e+07	7.55762e+06	1.20883e+09	2.37066e+07	1.81103e+07	2.93359e+07	8.9296e+07	2.96185e+08	1.03453e+06	7.92313e+07	1.39849e+08	1.13001e+08	3.36848e+08	1.54965e+08	5.28956e+07	3.11355e+07	3.64131e+08	6.01889e+07	4.45894e+07	2.33618e+08	1.1724e+07	6.39365e+08	8.39911e+07	5.60742e+08	3.91252e+07	7.70318e+06	1.5593e+08	1.13673e+08	5.11622e+07	3.53498e+08	1.33128e+06	6.20441e+07	2.18023e+07	2.92049e+08	1.51838e+07	1.26447e+07	2.30217e+08
_	Inoculated medium + Inulin_0	Inoculated medium + Inulin	C	0	001_221118_T0_SAMPLE01.CDF	8.96024e+07	6.43619e+09	1.87094e+08	9.85965e+07	8.85398e+07	3.32446e+07	1.85836e+08	1.84608e+07	9.93617e+06	1.17145e+09	2.90903e+07	1.72309e+07	3.03134e+07	9.59265e+07	3.11152e+08	884717	7.79865e+07	1.44481e+08	1.18124e+08	3.18017e+08	1.32158e+08	5.83586e+07	3.05382e+07	3.0123e+08	6.52404e+07	4.89162e+07	2.19339e+08	7.06196e+06	7.326e+08	1.03259e+08	6.32662e+08	4.62149e+07	8.11958e+06	1.6719e+08	9.03062e+07	5.43849e+07	3.92522e+08	1.33128e+06	4.53587e+07	2.01701e+07	2.92371e+08	1.99606e+07	1.17605e+07	2.37954e+08
_	Inoculated medium_0	Inoculated medium	A	0	001_221115_T0_SAMPLE03.CDF	1.06525e+08	2.51719e+07	3.92094e+08	4.7377e+07	1.17714e+08	3.35574e+07	1.85123e+08	1.99565e+07	7.15008e+06	1.56427e+09	9.49633e+06	1.87829e+07	3.75325e+07	9.84637e+07	1.50602e+07	398224	3.645e+06	392042	1.70558e+08	3.2978e+08	5.46799e+07	6.25488e+07	2.47353e+07	1.07958e+09	9.52986e+07	5.89368e+07	2.01613e+08	1.38061e+07	6.47599e+08	9.17785e+07	5.75558e+08	1.21616e+06	9.74916e+06	6.74834e+07	2.04463e+08	337770	4.04942e+08	1.33128e+06	8.64495e+06	2.41501e+07	2.05317e+08	5.99149e+06	7.33808e+06	1.32224e+07
_	Inoculated medium_0	Inoculated medium	B	0	001_221116_T0_SAMPLE01.CDF	1.18838e+08	1.59633e+07	2.48971e+08	3.02149e+07	1.22438e+08	3.89669e+07	2.11285e+08	8.7788e+06	8.20313e+06	2.03923e+09	1.53326e+07	3.4599e+06	2.9317e+07	7.47497e+07	6.0476e+06	61344.8	724856	314.435	1.597e+08	5.38537e+08	5.18088e+07	4.78275e+07	1.2828e+07	7.86511e+08	6.78404e+07	5.82716e+07	3.22278e+08	5.38855e+06	4.94621e+08	6.27994e+07	4.4452e+08	319151	3.99803e+06	2.09784e+08	1.58831e+08	153211	3.67157e+08	1.33128e+06	9.83586e+06	2.12128e+07	2.91149e+08	1.33062e+07	1.29559e+07	3.42253e+06
_	Inoculated medium_0	Inoculated medium	C	0	001_221118_T0_SAMPLE04.CDF	1.47093e+08	1.81255e+07	2.62143e+08	4.42363e+07	1.42511e+08	4.27908e+07	1.90975e+08	1.67568e+07	6.95811e+06	1.9584e+09	2.9983e+07	1.75773e+07	4.36987e+07	8.88767e+07	1.4133e+07	498030	2.59918e+06	496868	1.68237e+08	4.18627e+08	3.89219e+07	6.55268e+07	2.46662e+07	4.33673e+08	8.93722e+07	6.92274e+07	2.63433e+08	1.17493e+07	6.6159e+08	8.73038e+07	5.87326e+08	1.92477e+07	1.02247e+07	2.26734e+08	1.15071e+08	372452	3.8748e+08	1.33128e+06	5.83612e+06	2.41056e+07	2.38352e+08	3.52438e+07	1.99414e+07	7.63963e+06
_	Sterile Medium+ High concentration std_4	Sterile Medium+ High concentration std	A	4	001_221115_T4_SAMPLE01.CDF	5.18984e+07	1.06641e+07	2.21515e+08	2.77181e+06	8.89091e+07	2.86301e+07	1.47073e+06	539789	3.49274e+06	1.3818e+09	9.0326e+06	8.00785e+09	3.24691e+07	2.18781e+07	1.67927e+07	3.38619e+08	3.70992e+06	8978.16	1.52339e+08	3.38177e+08	4.13356e+07	3.51972e+06	3.64174e+09	7.61561e+08	3.95501e+07	5.77455e+07	2.71964e+08	1.49532e+07	1.86286e+07	538401	2.18854e+07	732520	4.30043e+06	1.28928e+08	1.55345e+08	150649	4.5888e+07	1.46485e+09	6.08562e+06	2.23878e+07	2.66549e+08	5.7759e+06	9.51642e+06	1.87069e+07
_	Sterile Medium+Low Concentration std_4	Sterile Medium+Low Concentration std	B	4	001_221116_T4_SAMPLE04.CDF	9.71907e+07	1.36477e+07	1.92586e+08	2.72665e+06	1.77759e+08	4.73624e+07	1.58942e+06	2.37729e+06	6.66666e+06	2.30474e+09	2.61696e+07	5.18921e+08	4.82733e+07	8.93024e+06	1.07542e+07	1.36578e+07	2.48978e+06	8978.16	1.77229e+08	4.71963e+08	4.92668e+07	7.11952e+06	1.58316e+08	3.40125e+08	5.2383e+07	5.95016e+07	2.55102e+08	1.0785e+07	2.31775e+07	538401	2.39341e+07	2.57582e+06	6.21905e+06	2.12721e+08	8.76565e+07	138999	5.33549e+07	3.77544e+07	5.36227e+06	2.05523e+07	2.38328e+08	3.16928e+07	1.86498e+07	4.25633e+06
_	Sterile Medium+ High concentration std_4	Sterile Medium+ High concentration std	C	4	001_221118_T4_SAMPLE02.CDF	6.70803e+07	1.00384e+07	1.26236e+08	4.03401e+06	1.16347e+08	3.37966e+07	1.84946e+06	1.69421e+06	5.23895e+06	1.51303e+09	2.02232e+07	7.31278e+09	3.15344e+07	2.01579e+07	1.55817e+07	3.04434e+08	3.09138e+06	8978.16	1.16536e+08	3.3312e+08	3.11932e+07	8.93737e+06	3.08531e+09	1.71523e+08	3.65267e+07	4.90587e+07	2.0919e+08	1.20798e+07	2.39604e+07	249485	2.01572e+07	1.16881e+07	6.07728e+06	2.0395e+08	5.51866e+07	149789	4.33834e+07	1.25891e+09	6.54953e+06	1.65102e+07	1.93461e+08	2.69539e+07	1.53388e+07	1.8035e+07
_	Inoculated medium + Oat bran_4	Inoculated medium + Oat bran	A	4	001_221115_T4_SAMPLE04.CDF	1.73577e+06	1.70766e+07	1.10371e+08	9.14521e+08	4.87978e+06	1.80432e+07	1.85465e+08	7.10116e+07	6.24856e+06	1.62771e+07	7.04802e+06	1.27232e+07	2.89497e+07	1.47523e+09	7.8278e+07	222308	2.95909e+06	429472	1.25004e+08	2.02146e+06	2.26207e+07	7.43254e+07	1.02333e+07	9.59306e+07	5.26554e+08	8.16611e+07	1.06384e+06	1.11329e+07	2.26641e+08	3.01278e+07	2.05366e+08	2.35578e+06	7.58207e+06	4.10373e+06	2.35878e+07	283859	1.32949e+09	1.33128e+06	5.89394e+06	2.31395e+07	4.13202e+06	4.0538e+06	116530	1.29459e+07
_	Inoculated medium + Oat bran_4	Inoculated medium + Oat bran	B	4	001_221116_T4_SAMPLE02.CDF	3.32053e+07	1.96417e+07	8.00049e+07	2.49267e+08	2.37632e+07	3.57631e+07	2.0496e+08	3.52347e+07	4.37554e+06	3.23089e+08	1.40554e+07	1.20883e+07	3.38396e+07	3.11707e+08	1.40637e+07	179596	2.21598e+06	434574	1.09371e+08	4.63696e+07	2.02646e+07	8.11049e+07	1.44783e+07	3.77223e+07	2.1287e+08	4.00667e+07	2.13835e+07	8.0958e+06	7.18733e+08	9.67201e+07	6.40333e+08	4.86098e+06	1.01712e+07	1.06511e+08	9.81437e+06	310849	9.82433e+08	1.33128e+06	4.24703e+06	1.32585e+07	2.18653e+07	1.54326e+07	4.98138e+06	4.97441e+06
_	Inoculated medium + Oat bran_4	Inoculated medium + Oat bran	C	4	001_221118_T4_SAMPLE03.CDF	1.59787e+07	2.10749e+07	5.5004e+07	3.05988e+08	1.03886e+07	3.39812e+07	2.16569e+08	3.74492e+07	2.21422e+06	9.19821e+07	1.26261e+07	1.68158e+07	3.3233e+07	3.99994e+08	2.19123e+07	283822	2.29952e+06	437289	1.07176e+08	9.84124e+06	1.2623e+07	8.22596e+07	1.4139e+07	2.21958e+07	2.37075e+08	4.39966e+07	5.14585e+06	8.74428e+06	6.3355e+08	8.84833e+07	5.63108e+08	8.21231e+06	1.00312e+07	8.21273e+07	5.95724e+06	337869	9.89961e+08	347176	4.54633e+06	1.30665e+07	5.521e+06	1.44135e+07	3.10338e+06	4.1351e+06
_	Inoculated medium + Inulin_4	Inoculated medium + Inulin	A	4	001_221115_T4_SAMPLE02.CDF	8.67052e+07	7.55265e+09	1.45664e+08	9.39913e+07	7.40811e+07	3.3089e+07	1.74255e+08	1.69864e+07	4.47115e+06	9.47247e+08	9.48754e+06	2.2294e+07	3.03389e+07	9.16383e+07	2.96208e+08	772925	7.759e+07	9.14281e+07	1.10736e+08	2.02938e+08	1.40836e+08	5.10493e+07	2.44792e+07	3.16701e+08	7.50925e+07	3.67539e+07	1.29e+08	1.34755e+07	5.99866e+08	7.58182e+07	5.34845e+08	1.79581e+07	7.23542e+06	1.05248e+08	7.23578e+07	2.58752e+07	5.64126e+08	1.26449e+06	7.52573e+07	1.66001e+07	1.50596e+08	1.52752e+07	1.24088e+07	2.05923e+08
_	Inoculated medium + Inulin_4	Inoculated medium + Inulin	B	4	001_221116_T4_SAMPLE03.CDF	1.01328e+08	7.13083e+09	1.00614e+08	1.075e+08	9.78932e+07	4.048e+07	1.72983e+08	1.84153e+07	5.48536e+06	1.14286e+09	1.62029e+07	1.57265e+07	3.38676e+07	9.49028e+07	3.09647e+08	505192	8.1523e+07	8.56544e+07	1.14763e+08	2.42908e+08	8.58259e+07	5.82836e+07	2.34014e+07	1.02736e+08	6.7927e+07	3.75428e+07	1.3375e+08	1.00258e+07	7.08981e+08	9.17825e+07	6.28479e+08	2.58565e+07	9.73235e+06	1.46053e+08	3.72713e+07	1.96757e+07	4.23443e+08	1.33128e+06	5.26701e+07	1.56697e+07	1.54569e+08	2.28062e+07	1.20875e+07	1.23498e+08
_	Inoculated medium + Inulin_4	Inoculated medium + Inulin	C	4	001_221118_T4_SAMPLE01.CDF	7.64819e+07	6.36394e+09	8.66433e+07	8.55616e+07	7.71438e+07	3.50916e+07	8.44839e+07	1.60391e+07	5.02817e+06	9.66763e+08	1.33498e+07	1.20856e+07	2.79255e+07	9.04722e+07	2.68062e+08	147294	7.27031e+07	6.55263e+07	9.44277e+07	2.21947e+08	6.86645e+07	5.29175e+07	1.80626e+07	8.96544e+07	6.09147e+07	3.11464e+07	1.25158e+08	9.98501e+06	6.80198e+08	8.29069e+07	6.05472e+08	3.33774e+07	7.87082e+06	1.35781e+08	3.14139e+07	1.57459e+07	3.99487e+08	1.33128e+06	4.17015e+07	1.17051e+07	1.52177e+08	1.99789e+07	7.54327e+06	1.2039e+08
_	Inoculated medium_4	Inoculated medium	A	4	001_221115_T4_SAMPLE03.CDF	1.35488e+08	1.89322e+07	1.57133e+08	4.30907e+07	1.37994e+08	3.67133e+07	1.3759e+08	1.80699e+07	3.95174e+06	1.95196e+09	1.44906e+07	1.71163e+07	3.71897e+07	1.01563e+08	1.43195e+07	440037	4.06864e+06	496444	1.41759e+08	3.4214e+08	3.16623e+07	6.45815e+07	1.7346e+07	3.99071e+08	9.29355e+07	4.73807e+07	2.21059e+08	1.5356e+07	6.46491e+08	9.48345e+07	5.71435e+08	1.78994e+06	1.16288e+07	1.38567e+08	9.36118e+07	412341	5.02757e+08	1.33128e+06	7.59931e+06	1.85839e+07	1.95016e+08	2.14046e+07	1.87066e+07	1.05899e+07
_	Inoculated medium_4	Inoculated medium	B	4	001_221116_T4_SAMPLE01.CDF	1.45173e+08	1.65809e+07	1.73445e+08	4.23574e+07	1.5494e+08	4.49578e+07	2.05844e+08	1.5998e+07	5.74608e+06	1.90544e+09	2.06616e+07	1.54041e+07	4.224e+07	9.86809e+07	1.3753e+07	216553	4.07893e+06	404119	1.6678e+08	4.15811e+08	4.48658e+07	5.84054e+07	2.30488e+07	2.93584e+08	8.38399e+07	5.56891e+07	2.01947e+08	8.37561e+06	6.0588e+08	9.04351e+07	5.32199e+08	4.65076e+06	1.17477e+07	1.94824e+08	7.70805e+07	327172	4.42757e+08	1.33128e+06	4.90067e+06	1.98734e+07	1.88934e+08	3.12658e+07	1.88131e+07	6.72936e+06
_	Inoculated medium_4	Inoculated medium	C	4	001_221118_T4_SAMPLE04.CDF	1.56376e+08	1.31985e+07	9.72618e+07	4.28574e+07	1.44714e+08	4.48627e+07	1.74434e+08	1.55236e+07	3.33326e+06	1.8353e+09	2.35337e+07	1.25298e+07	4.50926e+07	9.72648e+07	1.19997e+07	61344.8	1.84075e+06	8978.16	1.55386e+08	3.20634e+08	2.99627e+07	6.61176e+07	1.95612e+07	1.3387e+08	9.08525e+07	5.25492e+07	1.51422e+08	1.00205e+07	6.78716e+08	8.50165e+07	6.08101e+08	8.4799e+06	1.08107e+07	1.95439e+08	4.38961e+07	214397	4.58778e+08	1.33128e+06	3.92502e+06	1.63323e+07	1.34206e+08	3.58123e+07	1.56415e+07	4.02245e+06
_	Sterile Medium+ High concentration std_8	Sterile Medium+ High concentration std	A	8	001_221115_T8_SAMPLE01.CDF	8.34819e+07	1.35072e+07	1.85817e+08	2.08428e+06	1.47673e+08	3.62777e+07	2.61467e+06	2.37729e+06	3.49907e+06	2.06086e+09	1.84247e+07	6.23079e+09	3.25864e+07	2.24028e+07	1.70682e+07	2.03188e+08	5.92351e+06	24455	1.2015e+08	4.9905e+08	4.1055e+07	1.02116e+07	2.09237e+09	4.43311e+08	4.12957e+07	4.52819e+07	3.21931e+08	1.53096e+07	1.67602e+07	818286	1.83912e+07	1.35426e+06	7.39126e+06	1.74854e+08	1.23224e+08	302290	5.07742e+07	9.902e+08	6.29609e+06	1.67065e+07	3.0032e+08	1.35773e+07	1.96954e+07	1.74637e+07
_	Sterile Medium+Low Concentration std_8	Sterile Medium+Low Concentration std	B	8	001_221116_T8_SAMPLE04.CDF	1.11167e+08	1.32277e+07	1.4594e+08	1.21603e+06	1.83778e+08	5.31419e+07	2.42248e+06	1.69421e+06	6.95838e+06	2.21469e+09	2.6029e+07	3.59412e+08	4.98643e+07	9.84701e+06	1.10616e+07	7.01128e+06	1.96333e+06	8978.16	1.49348e+08	3.8686e+08	3.79524e+07	7.66149e+06	9.69748e+07	2.02766e+08	5.78995e+07	4.62289e+07	1.76319e+08	1.067e+07	2.21922e+07	538401	2.34373e+07	2.81122e+06	6.34502e+06	2.0155e+08	5.75339e+07	141635	5.4949e+07	2.62001e+07	5.93269e+06	1.45364e+07	1.74602e+08	3.51808e+07	1.76149e+07	3.89329e+06
_	Sterile Medium+ High concentration std_8	Sterile Medium+ High concentration std	C	8	001_221118_T8_SAMPLE02.CDF	7.0837e+07	1.18251e+07	1.03384e+08	2.60829e+06	1.2151e+08	3.73375e+07	2.30914e+06	2.72755e+06	4.22635e+06	1.48372e+09	1.9198e+07	6.15775e+09	3.53338e+07	1.9986e+07	1.55024e+07	1.93487e+08	3.84732e+06	39197.1	1.16508e+08	2.92338e+08	2.68634e+07	1.1538e+07	1.97032e+09	1.21142e+08	4.02031e+07	4.08262e+07	1.57579e+08	9.99497e+06	1.99968e+07	764083	1.64046e+07	1.41676e+07	7.16312e+06	1.88062e+08	4.36079e+07	225807	4.3023e+07	9.59845e+08	6.8161e+06	1.3341e+07	1.48459e+08	2.87917e+07	1.56024e+07	1.53094e+07
_	Inoculated medium + Oat bran_8	Inoculated medium + Oat bran	A	8	001_221115_T8_SAMPLE04.CDF	1.90849e+06	1.7757e+07	1.03581e+08	7.94579e+08	4.54499e+06	5.87881e+06	6.80455e+07	5.87226e+07	8.70105e+06	8.33859e+06	3.55154e+06	1.27607e+07	1.24716e+07	1.37952e+09	4.98453e+07	472301	2.59987e+06	228986	7.45812e+07	895437	2.257e+07	3.59636e+07	1.36364e+07	8.21312e+07	2.547e+08	8.22342e+07	894762	1.07124e+07	2.59177e+07	1.66915e+06	2.69113e+07	5.44518e+06	8.92347e+06	1.14295e+06	1.97197e+07	199181	9.57622e+08	1.33128e+06	1.23369e+07	3.2372e+07	7.61228e+06	194056	168528	1.0967e+07
_	Inoculated medium + Oat bran_8	Inoculated medium + Oat bran	B	8	001_221116_T8_SAMPLE02.CDF	2.2234e+06	1.89146e+07	1.2601e+08	9.29379e+08	4.33924e+06	9.8458e+06	9.40275e+07	6.55535e+07	6.27057e+06	1.85932e+07	9.4347e+06	1.19261e+07	1.81251e+07	1.66403e+09	4.9176e+07	206791	2.99401e+06	184248	9.67764e+07	1.89381e+06	3.75845e+07	4.91249e+07	1.88608e+07	8.38698e+07	3.54129e+08	1.1902e+08	1.2378e+06	7.9298e+06	8.71681e+07	9.6341e+06	7.90661e+07	8.59065e+06	1.03274e+07	1.95161e+06	1.83393e+07	200819	1.04762e+09	1.33128e+06	1.10104e+07	3.33949e+07	5.4484e+06	198662	120741	6.18094e+06
_	Inoculated medium + Oat bran_8	Inoculated medium + Oat bran	C	8	001_221118_T8_SAMPLE03.CDF	2.71466e+06	2.43008e+07	8.82715e+07	9.12979e+08	5.48517e+06	8.07577e+06	9.40634e+07	5.78288e+07	5.47294e+06	2.22445e+07	3.78873e+06	2.65154e+07	1.90409e+07	4.27859e+07	1.65989e+07	176316	1.00455e+07	129422	9.4657e+07	1.67314e+06	2.3529e+06	4.86265e+07	2.40112e+07	1.24362e+07	2.95589e+08	1.24318e+08	755811	4.78323e+06	2.39954e+08	3.33208e+07	2.16429e+08	5.50834e+06	1.15368e+07	2.02068e+06	6.06594e+06	183890	9.92112e+08	304747	7.84306e+06	2.94825e+07	925098	237656	164677	4.88967e+06
_	Inoculated medium + Inulin_8	Inoculated medium + Inulin	A	8	001_221115_T8_SAMPLE02.CDF	2.46247e+06	6.56687e+09	1.16027e+08	6.42747e+08	6.86103e+06	2.35753e+07	1.49278e+08	4.53347e+07	7.53888e+06	3.45677e+07	7.62424e+06	2.19859e+07	3.13615e+07	3.86537e+08	2.62192e+08	1.07552e+06	8.1241e+07	6.38164e+07	1.00599e+08	1.1864e+07	1.5809e+08	9.39448e+07	3.0039e+07	1.66791e+08	2.20846e+08	9.32426e+07	5.6399e+06	9.90692e+06	5.96026e+08	7.43561e+07	5.35349e+08	1.31295e+07	9.22546e+06	6.12659e+06	4.47867e+07	1.00766e+07	1.61661e+09	304747	5.63516e+07	2.00197e+07	8.35706e+06	1.29347e+06	6.71839e+06	1.47271e+08
_	Inoculated medium + Inulin_8	Inoculated medium + Inulin	B	8	001_221116_T8_SAMPLE03.CDF	1.00331e+08	6.89899e+09	7.8084e+07	1.19027e+08	9.80108e+07	3.88144e+07	1.52077e+08	2.08056e+07	7.7266e+06	1.03694e+09	1.45198e+07	1.50995e+07	3.76401e+07	1.06085e+08	2.97839e+08	453782	8.60496e+07	4.89613e+07	9.75484e+07	1.86361e+08	8.16535e+07	6.07698e+07	2.55482e+07	6.85461e+07	7.56232e+07	3.0916e+07	7.74878e+07	9.77919e+06	7.43964e+08	1.01035e+08	6.55996e+08	2.08153e+07	1.09248e+07	1.16005e+08	2.53317e+07	7.37481e+06	4.80218e+08	1.33128e+06	4.74745e+07	1.15008e+07	8.86515e+07	2.27183e+07	9.52619e+06	1.02763e+08
_	Inoculated medium + Inulin_8	Inoculated medium + Inulin	C	8	001_221118_T8_SAMPLE01.CDF	7.6405e+07	5.86602e+09	6.22413e+07	9.41327e+07	7.66738e+07	3.81629e+07	4.45893e+07	1.85665e+07	4.61354e+06	8.39363e+08	1.29869e+07	1.48316e+07	3.03464e+07	1.05081e+08	2.32374e+08	611130	7.49867e+07	3.40675e+07	7.80949e+07	1.66399e+08	6.0321e+07	5.89374e+07	2.29276e+07	4.69783e+07	6.53851e+07	2.60089e+07	8.0074e+07	9.69363e+06	6.73e+08	1.00236e+08	5.83529e+08	2.78616e+07	9.90739e+06	1.02013e+08	1.9586e+07	6.66167e+06	3.85876e+08	347176	3.53369e+07	8.74698e+06	9.10035e+07	2.09139e+07	7.44842e+06	8.93626e+07
_	Inoculated medium_8	Inoculated medium	A	8	001_221115_T8_SAMPLE03.CDF	4.45667e+06	1.87049e+07	1.27042e+08	4.19484e+08	4.84418e+06	3.40772e+07	1.29781e+08	4.00925e+07	2.72582e+06	2.64271e+07	1.53035e+07	1.23537e+07	4.35095e+07	3.16794e+08	2.20974e+07	345771	1.66185e+06	390922	1.26053e+08	4.73992e+06	2.26392e+07	1.41991e+08	1.49513e+07	2.45148e+08	2.78714e+08	1.01366e+08	3.17397e+06	1.3883e+07	6.23208e+08	9.37287e+07	5.50382e+08	1.92497e+06	1.22997e+07	6.76485e+07	6.93096e+07	275066	1.99086e+09	347176	7.35831e+06	2.65333e+07	4.51903e+06	8.5019e+06	1.46414e+07	7.48356e+06
_	Inoculated medium_8	Inoculated medium	B	8	001_221116_T8_SAMPLE01.CDF	7.54466e+07	1.96491e+07	1.47495e+08	1.1115e+08	6.23017e+06	4.93825e+07	2.19009e+08	2.35055e+07	6.70395e+06	5.44576e+07	2.19203e+07	1.32194e+07	5.37972e+07	1.4885e+08	1.43693e+07	352956	2.88969e+06	318604	1.61338e+08	6.1744e+06	2.83751e+07	1.09125e+08	2.19481e+07	2.10514e+08	2.08494e+08	7.90336e+07	5.89784e+06	8.52653e+06	7.19455e+08	9.68822e+07	6.4088e+08	5.51585e+06	1.2552e+07	1.63296e+08	5.78332e+07	392037	1.58938e+09	347176	4.73221e+06	2.26419e+07	6.26936e+06	2.53771e+07	1.80116e+07	5.74035e+06
_	Inoculated medium_8	Inoculated medium	C	8	001_221118_T8_SAMPLE04.CDF	1.6941e+08	1.31185e+07	8.31429e+07	4.56383e+07	1.45754e+08	5.32162e+07	1.39448e+08	1.81181e+07	5.01947e+06	1.56679e+09	2.19178e+07	1.20466e+07	4.78826e+07	1.17861e+08	1.32123e+07	61344.8	1.89924e+06	98672.7	1.40345e+08	2.37786e+08	2.33075e+07	7.18806e+07	2.02123e+07	9.43564e+07	9.80076e+07	4.31047e+07	9.06127e+07	1.04234e+07	6.18244e+08	9.4232e+07	5.39228e+08	6.1463e+06	1.1528e+07	1.43552e+08	3.22403e+07	202972	4.887e+08	347176	2.95557e+06	1.27927e+07	8.01149e+07	3.12412e+07	1.49545e+07	2.92498e+06
_	Sterile Medium+ High concentration std_12	Sterile Medium+ High concentration std	A	12	001_221115_T12_SAMPLE01.CDF	9.79991e+07	1.52438e+07	1.83562e+08	1.02626e+06	1.68198e+08	4.0498e+07	3.8255e+06	2.43162e+06	3.47822e+06	2.22792e+09	2.41451e+07	4.97889e+09	3.51254e+07	1.89594e+07	1.61289e+07	1.28374e+08	4.75587e+06	62854.9	1.13814e+08	5.0256e+08	3.94729e+07	1.14144e+07	1.34295e+09	3.14424e+08	4.22426e+07	3.83172e+07	2.79537e+08	1.3237e+07	1.61294e+07	746990	1.77896e+07	1.58158e+06	8.03416e+06	1.95883e+08	8.91196e+07	295512	4.88185e+07	7.62023e+08	7.01704e+06	1.43675e+07	2.53441e+08	2.03832e+07	2.33252e+07	1.71849e+07
_	Sterile Medium+Low Concentration std_12	Sterile Medium+Low Concentration std	B	12	001_221116_T12_SAMPLE04.CDF	1.11458e+08	1.51205e+07	1.16787e+08	912984	2.02015e+08	5.5864e+07	1.6889e+06	922557	5.02576e+06	1.86584e+09	2.95067e+07	2.50163e+08	5.46402e+07	1.29002e+07	1.22464e+07	4.21184e+06	2.24662e+06	173856	1.19906e+08	2.8269e+08	2.93389e+07	1.15327e+07	6.12076e+07	1.25858e+08	6.20709e+07	3.85729e+07	1.21854e+08	1.00302e+07	1.85475e+07	806885	1.80841e+07	5.59325e+06	8.30447e+06	1.77311e+08	4.67286e+07	212476	5.93331e+07	1.96631e+07	6.81452e+06	1.23738e+07	1.19286e+08	3.57489e+07	1.72069e+07	4.96131e+06
_	Sterile Medium+ High concentration std_12	Sterile Medium+ High concentration std	C	12	001_221118_T12_SAMPLE02.CDF	8.04927e+07	1.35541e+07	9.462e+07	2.60987e+06	1.36055e+08	4.19371e+07	1.63513e+06	1.96482e+06	7.02474e+06	1.44105e+09	1.6793e+07	5.02891e+09	3.84521e+07	1.63551e+07	1.66211e+07	1.25322e+08	4.49708e+06	79512.3	1.06769e+08	2.33219e+08	2.75433e+07	9.90674e+06	1.27899e+09	8.78811e+07	4.48567e+07	3.63432e+07	1.00982e+08	8.00049e+06	2.1067e+07	752350	1.96145e+07	1.0065e+07	7.60852e+06	1.49959e+08	3.10747e+07	128702	4.69198e+07	6.49875e+08	4.64639e+06	1.03093e+07	9.97982e+07	2.61522e+07	1.3554e+07	1.42149e+07
_	Inoculated medium + Oat bran_12	Inoculated medium + Oat bran	A	12	001_221115_T12_SAMPLE04.CDF	2.27994e+06	1.74899e+07	5.05457e+07	9.28704e+08	2.52109e+06	4.85334e+06	4.19318e+07	5.37361e+07	1.2346e+07	3.59404e+06	1.03826e+06	1.1006e+07	8.09283e+06	1.24353e+09	4.44341e+07	99049.9	2.22058e+06	8978.16	5.19081e+07	334021	2.36769e+07	2.58249e+07	1.27367e+07	2.78675e+07	2.02905e+08	5.19828e+07	1.2378e+06	8.39403e+06	1.55472e+07	418567	1.86814e+07	2.04851e+06	8.04461e+06	450046	6.34427e+06	82822	7.58402e+08	347176	9.77477e+06	3.14683e+07	4.87475e+06	189286	85101.9	4.75332e+06
_	Inoculated medium + Oat bran_12	Inoculated medium + Oat bran	B	12	001_221116_T12_SAMPLE02.CDF	2.81462e+06	2.12797e+07	7.24413e+07	1.00359e+09	4.09197e+06	8.53802e+06	5.10145e+07	5.32961e+07	1.53176e+07	9.05152e+06	1.62942e+06	1.6002e+07	1.01555e+07	1.29271e+09	3.38033e+07	61344.8	5.10377e+06	126195	6.58217e+07	1.52757e+06	3.22764e+07	3.42759e+07	1.5297e+07	3.20735e+07	2.36672e+08	8.16786e+07	1.2378e+06	5.62573e+06	7.67295e+07	8.59749e+06	7.34306e+07	2.88395e+06	1.04891e+07	1.78772e+06	6.78856e+06	104029	7.88424e+08	347176	7.04652e+06	3.46439e+07	800248	209376	149384	3.16199e+06
_	Inoculated medium + Oat bran_12	Inoculated medium + Oat bran	C	12	001_221118_T12_SAMPLE03.CDF	4.28613e+06	2.13722e+07	5.06612e+07	8.18251e+08	3.43263e+06	5.32337e+06	5.06579e+07	5.0275e+07	1.17689e+07	1.64403e+07	1.84262e+06	2.10935e+07	1.04386e+07	1.13052e+09	5.14945e+07	255177	5.60575e+06	113767	6.24897e+07	631613	2.61987e+07	3.49779e+07	1.75641e+07	2.29705e+07	2.0417e+08	7.25503e+07	525971	5.02057e+06	7.13089e+07	7.55735e+06	6.81075e+07	5.36231e+06	1.08905e+07	1.64658e+06	3.50572e+06	75055.4	7.02822e+08	347176	7.67785e+06	3.40383e+07	1.15174e+06	285465	133074	2.86731e+06
_	Inoculated medium + Inulin_12	Inoculated medium + Inulin	A	12	001_221115_T12_SAMPLE02.CDF	757323	6.39875e+09	8.4482e+07	8.17766e+08	6.46205e+06	1.52104e+07	1.13125e+08	7.51131e+07	4.77131e+07	3.5691e+07	6.04574e+06	1.64395e+07	2.84988e+07	4.46652e+08	2.23751e+08	391755	7.61127e+07	2.86744e+07	7.65541e+07	8.76516e+06	1.0966e+08	9.00374e+07	2.23565e+07	9.33247e+07	2.16757e+08	7.92051e+07	5.54946e+06	1.08312e+07	1.5323e+08	1.8351e+07	1.37362e+08	1.20456e+07	8.9204e+06	1.96431e+06	3.48574e+07	4.72905e+06	1.63988e+09	795770	6.51138e+07	1.41206e+07	1.19466e+07	423262	86212.8	1.22599e+08
_	Inoculated medium + Inulin_12	Inoculated medium + Inulin	B	12	001_221116_T12_SAMPLE03.CDF	2.10818e+06	7.33312e+09	5.5559e+07	4.12448e+08	5.09878e+06	5.23003e+07	1.28946e+08	4.5971e+07	8.09327e+06	1.95978e+07	1.0834e+07	1.33726e+07	3.68208e+07	2.11791e+08	2.63864e+08	463957	8.863e+07	2.72079e+07	9.04315e+07	3.26419e+06	5.94778e+07	1.00798e+08	2.30834e+07	3.79277e+07	1.35691e+08	6.33357e+07	2.97814e+06	3.74351e+07	7.49845e+08	1.03082e+08	6.63065e+08	1.46038e+07	1.19507e+07	3.71475e+06	1.39912e+07	1.95683e+06	1.0587e+09	347176	3.93487e+07	1.51586e+07	3.04947e+06	9.52821e+06	7.18729e+06	6.98489e+07
_	Inoculated medium + Inulin_12	Inoculated medium + Inulin	C	12	001_221118_T12_SAMPLE01.CDF	7.70317e+07	5.86071e+09	4.771e+07	9.45835e+07	7.85701e+07	5.84317e+07	2.36487e+07	1.87021e+07	5.98845e+06	7.22325e+08	1.20128e+07	1.43391e+07	3.047e+07	1.3555e+08	1.92645e+08	625424	8.05978e+07	1.88637e+07	6.9425e+07	1.25243e+08	4.75539e+07	6.17447e+07	2.14263e+07	3.38597e+07	7.45231e+07	2.13152e+07	4.43365e+07	2.40571e+07	7.17836e+08	9.69071e+07	6.3326e+08	2.36366e+07	1.2036e+07	3.89088e+07	1.56347e+07	2.67398e+06	4.40074e+08	347176	3.30725e+07	6.37748e+06	5.00044e+07	1.96734e+07	6.91986e+06	6.92119e+07
_	Inoculated medium_12	Inoculated medium	A	12	001_221115_T12_SAMPLE03.CDF	472211	1.52596e+07	9.70688e+07	8.29798e+08	924699	2.13447e+07	9.73022e+07	7.0093e+07	6.90963e+06	1.61835e+07	8.50229e+06	9.15153e+06	3.21648e+07	4.80401e+08	2.22622e+07	61344.8	3.50054e+06	8978.16	9.3682e+07	1.03711e+06	2.9651e+07	1.31481e+08	1.81616e+07	1.42042e+08	3.14607e+08	9.77992e+07	1.06384e+06	8.24232e+06	2.23503e+08	2.43974e+07	2.0693e+08	732520	9.79614e+06	1.83986e+06	3.78829e+07	18445.8	2.18771e+09	347176	2.10401e+06	1.39801e+07	1.15174e+06	423262	85101.9	1.97167e+06
_	Inoculated medium_12	Inoculated medium	B	12	001_221116_T12_SAMPLE01.CDF	121532	1.45394e+07	1.09175e+08	7.82335e+08	2.19102e+06	2.91999e+07	1.81686e+08	5.95519e+07	7.45021e+06	3.16483e+07	1.45396e+07	8.20477e+06	5.04358e+07	5.52903e+08	2.25682e+07	61344.8	1.4559e+06	8978.16	1.29547e+08	1.00648e+06	2.5149e+07	1.45788e+08	1.74823e+07	1.4048e+08	3.50137e+08	1.56762e+08	1.06384e+06	1.17165e+07	6.08898e+08	8.33581e+07	5.44503e+08	751206	1.25382e+07	2.21441e+06	3.77066e+07	18445.8	2.34268e+09	347176	1.37854e+06	2.35743e+07	1.67932e+06	46290.9	3.67563e+06	1.64134e+06
_	Inoculated medium_12	Inoculated medium	C	12	001_221118_T12_SAMPLE04.CDF	2.51092e+06	1.55869e+07	5.6847e+07	3.38679e+08	4.9384e+06	5.68139e+07	1.38416e+08	4.96696e+07	6.36397e+06	2.571e+07	2.14632e+07	1.05579e+07	5.59563e+07	2.97589e+08	1.97722e+07	199481	1.39812e+06	259920	1.20587e+08	2.13022e+06	1.05815e+07	1.53032e+08	1.58367e+07	5.94094e+07	2.17127e+08	1.12056e+08	2.35646e+06	6.20081e+07	6.85882e+08	8.62902e+07	6.15563e+08	1.02384e+07	1.39776e+07	2.53816e+06	2.37928e+07	146261	1.39358e+09	347176	4.26859e+06	2.07236e+07	2.2014e+06	7.68242e+06	1.09451e+07	2.83791e+06
_	Sterile Medium+ High concentration std_16	Sterile Medium+ High concentration std	A	16	001_221115_T16_SAMPLE01.CDF	1.05923e+08	9.363e+06	1.32491e+08	829228	1.85228e+08	4.02687e+07	1.92435e+06	1.62175e+06	4.34233e+06	2.31024e+09	2.34499e+07	3.87066e+09	3.47638e+07	1.08476e+07	1.18371e+07	7.03484e+07	1.9037e+06	8978.16	9.74896e+07	4.03681e+08	3.56631e+07	7.42167e+06	8.24336e+08	1.72495e+08	4.41683e+07	3.1784e+07	1.84488e+08	1.03672e+07	1.56125e+07	538401	1.92879e+07	732520	6.11978e+06	1.93913e+08	5.6311e+07	55824	4.95125e+07	5.37136e+08	4.33746e+06	7.88154e+06	1.78975e+08	2.08801e+07	1.79143e+07	1.05276e+07
_	Sterile Medium+Low Concentration std_16	Sterile Medium+Low Concentration std	B	16	001_221116_T16_SAMPLE04.CDF	1.01473e+08	1.25352e+07	7.79858e+07	1.03046e+06	1.66666e+08	4.87894e+07	1.76962e+06	750913	4.53916e+06	1.52416e+09	2.35567e+07	1.57055e+08	4.70765e+07	1.13886e+07	1.08191e+07	2.12424e+06	2.18677e+06	128248	9.92448e+07	1.91499e+08	2.42347e+07	8.31804e+06	4.00577e+07	8.30418e+07	5.63852e+07	2.8675e+07	8.00683e+07	1.00728e+07	1.83084e+07	779853	1.90814e+07	3.60144e+06	7.67727e+06	1.37914e+08	3.11766e+07	129182	5.53585e+07	1.25968e+07	5.1858e+06	8.17818e+06	8.3784e+07	3.2018e+07	1.35e+07	4.04082e+06
_	Sterile Medium+ High concentration std_16	Sterile Medium+ High concentration std	C	16	001_221118_T16_SAMPLE02.CDF	8.77507e+07	1.29389e+07	6.81257e+07	3.24749e+06	1.3146e+08	4.598e+07	1.36156e+06	1.62175e+06	4.88991e+06	1.16377e+09	1.8089e+07	3.61862e+09	3.91462e+07	1.42813e+07	1.48148e+07	7.18011e+07	2.26039e+06	59187.3	9.00081e+07	1.44324e+08	1.8661e+07	1.0541e+07	7.19156e+08	5.51669e+07	4.98622e+07	2.75476e+07	5.83722e+07	9.88094e+06	2.11157e+07	420694	1.99038e+07	8.52873e+06	7.912e+06	1.12824e+08	2.32318e+07	69868.2	5.18401e+07	4.52554e+08	4.77757e+06	6.56426e+06	6.08744e+07	2.44746e+07	9.95628e+06	1.0918e+07
_	Inoculated medium + Oat bran_16	Inoculated medium + Oat bran	A	16	001_221115_T16_SAMPLE04.CDF	2.13553e+06	1.55939e+07	2.64765e+07	9.28883e+08	1.50992e+06	1.11788e+07	3.3163e+07	5.1525e+07	1.15728e+07	5.36747e+06	607102	9.56587e+06	7.2567e+06	1.22795e+09	4.331e+07	98345.3	1.4203e+06	8978.16	4.59833e+07	1.00648e+06	1.26493e+07	2.67965e+07	9.70872e+06	1.24022e+07	2.05204e+08	3.52175e+07	1.2378e+06	9.20962e+06	9.22669e+06	538401	1.29064e+07	1.30611e+06	7.83669e+06	501111	2.60551e+06	67976.8	7.34693e+08	347176	8.41649e+06	2.66125e+07	2.16851e+06	125968	84761.3	2.94371e+06
_	Inoculated medium + Oat bran_16	Inoculated medium + Oat bran	B	16	001_221116_T16_SAMPLE02.CDF	3.74278e+06	1.53551e+07	2.99193e+07	8.18042e+08	2.39193e+06	3.61969e+07	3.60712e+07	4.85062e+07	1.36692e+07	8.06971e+06	1.73611e+06	1.01261e+07	7.914e+06	1.10515e+09	4.06347e+07	229614	2.01123e+06	96724.3	4.60656e+07	509403	1.72192e+07	3.02672e+07	1.1235e+07	9.65647e+06	2.06148e+08	4.42339e+07	1.2378e+06	8.40233e+06	2.25425e+07	885643	2.41393e+07	3.87283e+06	9.84445e+06	1.32164e+06	1.51088e+06	18445.8	6.52816e+08	347176	8.66915e+06	2.91875e+07	4.16794e+06	206686	92561.3	2.82119e+06
_	Inoculated medium + Oat bran_16	Inoculated medium + Oat bran	C	16	001_221118_T16_SAMPLE03.CDF	1.77335e+06	1.42028e+07	1.94631e+07	7.86022e+08	323629	3.93608e+07	3.52707e+07	4.44654e+07	1.07741e+07	5.36747e+06	607102	1.03812e+07	6.2067e+06	1.11763e+09	4.41788e+07	61344.8	903997	8978.16	4.70467e+07	1.00648e+06	1.22916e+07	3.09382e+07	8.95052e+06	6.85614e+06	1.90676e+08	4.20857e+07	1.2378e+06	5.47713e+06	2.88573e+07	538401	3.09448e+07	1.85189e+06	7.55267e+06	1.28464e+06	170455	18445.8	6.63726e+08	347176	6.09811e+06	2.80028e+07	2.16213e+06	35434.1	85101.9	1.50881e+06
_	Inoculated medium + Inulin_16	Inoculated medium + Inulin	A	16	001_221115_T16_SAMPLE02.CDF	926050	5.07802e+09	4.63327e+07	9.95092e+08	1.32051e+06	8.60306e+06	5.82505e+07	7.94459e+07	1.42113e+08	6.0376e+06	1.45406e+06	1.06847e+07	1.71323e+07	2.98307e+08	1.47709e+08	93969.7	5.03554e+07	1.31494e+07	5.79694e+07	2.7839e+06	7.12888e+07	6.46578e+07	1.55466e+07	4.75148e+07	1.40119e+08	5.96297e+07	877108	1.01401e+07	1.04223e+08	3.36193e+07	7.84414e+07	5.10503e+06	8.14992e+06	668341	1.87118e+07	614547	1.22514e+09	347176	6.44188e+07	1.76908e+07	4.03345e+06	45474.4	85101.9	7.69557e+07
_	Inoculated medium + Inulin_16	Inoculated medium + Inulin	B	16	001_221116_T16_SAMPLE03.CDF	1.81846e+06	6.4139e+09	3.72838e+07	5.85121e+08	5.31903e+06	4.1398e+07	8.6953e+07	7.4609e+07	5.76683e+06	1.43399e+07	8.00652e+06	1.19288e+07	3.18559e+07	2.03781e+08	1.98917e+08	353593	7.67252e+07	1.35967e+07	6.81935e+07	1.65074e+06	4.67584e+07	9.36794e+07	1.91697e+07	1.97392e+07	1.25203e+08	6.01438e+07	2.47343e+06	4.32467e+07	3.22768e+08	5.03717e+07	2.79697e+08	1.29298e+07	1.11108e+07	1.23219e+06	8.57613e+06	647858	9.19416e+08	347176	3.78925e+07	1.14185e+07	2.84256e+06	789012	197404	4.80527e+07
_	Inoculated medium + Inulin_16	Inoculated medium + Inulin	C	16	001_221118_T16_SAMPLE01.CDF	3.30415e+07	5.92092e+09	3.36965e+07	3.95665e+08	1.63678e+07	1.05946e+08	1.25119e+07	4.88498e+07	5.33219e+06	7.92928e+07	8.89822e+06	1.147e+07	3.17631e+07	1.86448e+08	1.87553e+08	308607	8.16425e+07	9.71572e+06	6.13027e+07	8.1179e+06	2.79047e+07	7.35732e+07	1.47148e+07	2.66476e+07	1.08535e+08	1.67865e+07	4.68382e+06	1.24218e+08	6.68509e+08	8.76876e+07	5.95128e+08	2.24358e+07	1.17169e+07	2.41053e+06	1.06244e+07	627635	6.87931e+08	347176	3.24502e+07	4.90334e+06	2.68639e+06	1.64526e+07	4.78863e+06	5.84495e+07
_	Inoculated medium_16	Inoculated medium	A	16	001_221115_T16_SAMPLE03.CDF	978417	1.52114e+07	7.2183e+07	1.11115e+09	3.61989e+06	1.35297e+07	7.75067e+07	1.34052e+08	6.50259e+07	2.00299e+07	7.53076e+06	9.5499e+06	3.42726e+07	4.65732e+08	2.11488e+07	61344.8	1.1731e+06	71910.3	9.05318e+07	1.42851e+06	1.49359e+07	1.28264e+08	1.31034e+07	9.53307e+07	2.79984e+08	9.52306e+07	1.43816e+06	9.60072e+06	7.39922e+07	7.56705e+06	7.16841e+07	751460	1.25098e+07	414378	3.45061e+07	48418.4	2.30222e+09	347176	5.19826e+06	1.55881e+07	1.0291e+06	655981	65413.3	3.9425e+06
_	Inoculated medium_16	Inoculated medium	B	16	001_221116_T16_SAMPLE01.CDF	552015	1.26128e+07	5.77075e+07	8.44473e+08	2.37656e+06	3.089e+07	1.22033e+08	8.31653e+07	6.51074e+06	2.0363e+07	6.07437e+06	7.94511e+06	3.33826e+07	4.82217e+08	1.95897e+07	61344.8	1.58556e+06	8978.16	7.83624e+07	632399	1.2976e+07	1.1604e+08	1.41206e+07	6.00652e+07	3.05612e+08	7.54422e+07	1.2378e+06	1.57397e+07	1.74253e+08	1.89268e+07	1.62156e+08	906349	1.17011e+07	830363	1.95446e+07	18445.8	1.95692e+09	347176	2.19675e+06	1.07625e+07	1.44339e+06	118649	53408.3	1.78841e+06
_	Inoculated medium_16	Inoculated medium	C	16	001_221118_T16_SAMPLE04.CDF	2.1073e+06	1.49991e+07	6.50231e+07	6.07399e+08	6.95048e+06	4.61947e+07	1.05893e+08	8.84589e+07	7.04491e+06	2.67189e+07	1.38294e+07	1.17513e+07	4.61496e+07	2.87619e+08	1.60134e+07	204345	2.08094e+06	223705	1.08061e+08	4.06402e+06	1.89895e+07	1.40769e+08	2.53388e+07	5.69339e+07	1.94631e+08	1.038e+08	6.13418e+06	8.9888e+07	2.69397e+08	3.78194e+07	2.37886e+08	9.15066e+06	1.62471e+07	1.74139e+06	2.12041e+07	78253.5	1.35693e+09	347176	5.34186e+06	1.90612e+07	1.7382e+07	494636	186245	2.80839e+06
_	Sterile Medium+ High concentration std_20	Sterile Medium+ High concentration std	A	20	001_221115_T20_SAMPLE01.CDF	1.08384e+08	1.11889e+07	1.0574e+08	1.28103e+06	1.87525e+08	4.67471e+07	1.21172e+06	912724	3.06104e+06	1.9537e+09	2.70414e+07	2.68943e+09	3.74849e+07	1.34412e+07	1.27703e+07	4.22809e+07	2.00877e+06	8978.16	8.92503e+07	3.04314e+08	2.68626e+07	8.64015e+06	4.65904e+08	1.1737e+08	4.61949e+07	3.02786e+07	1.26064e+08	1.1561e+07	1.39878e+07	369315	1.6929e+07	447937	8.63479e+06	1.80083e+08	4.26752e+07	100021	5.153e+07	3.79314e+08	5.01903e+06	7.17993e+06	1.24466e+08	2.5746e+07	1.77946e+07	1.01149e+07
_	Sterile Medium+Low Concentration std_20	Sterile Medium+Low Concentration std	B	20	001_221116_T20_SAMPLE04.CDF	1.09106e+08	1.23386e+07	6.45123e+07	639696	1.71594e+08	5.10845e+07	984184	590123	3.55125e+06	1.38276e+09	2.31216e+07	1.06813e+08	4.74606e+07	1.11785e+07	1.04066e+07	959083	1.70564e+06	105962	8.50489e+07	1.47924e+08	2.02078e+07	8.0319e+06	2.91447e+07	5.94405e+07	5.9033e+07	2.30436e+07	5.77617e+07	9.8087e+06	1.76992e+07	493965	1.88895e+07	3.47312e+06	8.06816e+06	1.21624e+08	2.26632e+07	76759.4	5.26698e+07	8.18718e+06	4.53669e+06	5.68021e+06	6.32192e+07	3.03961e+07	1.20798e+07	3.38279e+06
_	Sterile Medium+ High concentration std_20	Sterile Medium+ High concentration std	C	20	001_221118_T20_SAMPLE02.CDF	7.14102e+07	1.1386e+07	5.43862e+07	4.24153e+06	4.75862e+07	4.30216e+07	576069	1.26726e+06	3.94963e+06	2.68788e+08	1.5071e+07	2.17731e+09	3.51093e+07	1.11106e+07	1.29679e+07	3.40154e+07	1.67785e+06	8978.16	6.37072e+07	2.41955e+07	1.23628e+07	9.96859e+06	3.7084e+08	4.07308e+07	5.15726e+07	2.01895e+07	1.21953e+07	1.63507e+07	1.88002e+07	539319	1.83828e+07	8.11583e+06	8.09343e+06	7.03478e+07	1.62452e+07	43604.8	4.85226e+07	3.00049e+08	4.39494e+06	4.77751e+06	1.73343e+07	1.95394e+07	7.09871e+06	7.35244e+06
_	Inoculated medium + Oat bran_20	Inoculated medium + Oat bran	A	20	001_221115_T20_SAMPLE04.CDF	1.33226e+06	1.29065e+07	1.48231e+07	9.76938e+08	323629	2.18817e+07	2.50967e+07	4.80209e+07	1.01151e+07	5.36747e+06	607102	6.64734e+06	3.79763e+06	1.14246e+09	4.85325e+07	61344.8	2.3023e+06	8978.16	4.3181e+07	1.00648e+06	1.20206e+07	2.06104e+07	7.03436e+06	1.03287e+07	1.78981e+08	2.66554e+07	1.2378e+06	7.276e+06	6.52119e+06	538401	9.40319e+06	732520	5.41873e+06	488034	170455	18445.8	7.0204e+08	347176	2.98442e+06	2.29361e+07	1.72467e+06	423262	85101.9	1.45316e+06
_	Inoculated medium + Oat bran_20	Inoculated medium + Oat bran	B	20	001_221116_T20_SAMPLE02.CDF	7.49625e+06	1.45792e+07	1.44378e+07	7.37225e+08	2.77394e+06	5.39373e+07	2.69925e+07	4.79232e+07	1.2687e+07	9.46439e+06	1.30827e+06	9.51451e+06	7.42382e+06	1.05551e+09	2.98308e+07	241256	1.9081e+06	127686	3.98046e+07	2.52917e+06	8.96851e+06	3.12899e+07	9.59328e+06	4.31622e+06	1.95208e+08	3.24038e+07	1.2378e+06	9.02821e+06	1.391e+07	487144	1.58352e+07	3.76774e+06	9.80811e+06	1.98083e+06	170455	54829.9	5.81151e+08	347176	7.15975e+06	2.45722e+07	3.72315e+06	392059	121467	2.67515e+06
_	Inoculated medium + Oat bran_20	Inoculated medium + Oat bran	C	20	001_221118_T20_SAMPLE03.CDF	7.80786e+06	1.50007e+07	1.04713e+07	6.09687e+08	2.76145e+06	5.89906e+07	2.64534e+07	4.1167e+07	1.06705e+07	8.44902e+06	1.09289e+06	1.24318e+07	6.71847e+06	9.52865e+08	2.78319e+07	299594	1.9547e+06	125232	3.88924e+07	2.30075e+06	6.9297e+06	2.93965e+07	9.76354e+06	3.41235e+06	1.62822e+08	3.36299e+07	900782	9.45928e+06	1.42088e+07	533623	1.55802e+07	5.87295e+06	1.00717e+07	2.41768e+06	170455	73102.4	5.46031e+08	347176	8.07003e+06	2.51171e+07	3.46176e+06	325172	217996	2.58832e+06
_	Inoculated medium + Inulin_20	Inoculated medium + Inulin	A	20	001_221115_T20_SAMPLE02.CDF	1.03708e+06	4.33058e+09	3.63439e+07	8.78044e+08	323629	1.27197e+07	4.40199e+07	6.80056e+07	1.24732e+08	4.0932e+06	607102	8.62162e+06	1.22646e+07	2.45053e+08	1.16064e+08	61344.8	3.63833e+07	6.98442e+06	4.96295e+07	1.33272e+06	5.42237e+07	5.59434e+07	1.0362e+07	2.5864e+07	1.20032e+08	4.73477e+07	1.2378e+06	1.11225e+07	6.13599e+07	1.53919e+07	5.11685e+07	4.18737e+06	7.62791e+06	417866	1.26513e+07	18445.8	1.00117e+09	347176	6.09391e+07	3.13528e+07	6.90897e+06	35606.8	85101.9	6.53109e+07
_	Inoculated medium + Inulin_20	Inoculated medium + Inulin	B	20	001_221116_T20_SAMPLE03.CDF	48698.1	5.99736e+09	2.10229e+07	6.49276e+08	1.7442e+06	3.5938e+07	5.97789e+07	1.1362e+08	5.68698e+06	7.8969e+06	5.56607e+06	7.53216e+06	2.65999e+07	2.04436e+08	1.65384e+08	61344.8	6.77485e+07	5.40052e+06	5.62621e+07	535053	3.08153e+07	8.87373e+07	1.31822e+07	9.78702e+06	1.22725e+08	4.33626e+07	1.2378e+06	4.35934e+07	1.57133e+08	1.79226e+07	1.42902e+08	7.32387e+06	9.99762e+06	2.21441e+06	4.45927e+06	18445.8	9.04891e+08	347176	3.62669e+07	6.50273e+06	857588	52160.2	85101.9	3.48907e+07
_	Inoculated medium + Inulin_20	Inoculated medium + Inulin	C	20	001_221118_T20_SAMPLE01.CDF	125182	5.6441e+09	2.34382e+07	5.18887e+08	1.58296e+06	4.63698e+07	3.53486e+06	7.41259e+07	4.50902e+06	8.21771e+06	5.58736e+06	6.71386e+06	2.80486e+07	2.03538e+08	1.51025e+08	61344.8	8.1322e+07	3.07636e+06	5.31753e+07	909133	2.08645e+07	9.06806e+07	1.03885e+07	1.67658e+07	1.16899e+08	1.34289e+07	933819	1.45326e+08	3.09482e+08	3.60275e+07	2.78924e+08	1.63081e+07	1.02311e+07	479837	5.07356e+06	18445.8	7.17143e+08	347176	3.11334e+07	3.78928e+06	1.40004e+06	4.61142e+06	85101.9	4.1714e+07
_	Inoculated medium_20	Inoculated medium	A	20	001_221115_T20_SAMPLE03.CDF	1.07448e+06	1.46716e+07	4.75226e+07	1.97039e+09	2.85776e+06	1.25198e+07	5.03069e+07	3.67951e+08	2.53803e+08	5.57786e+06	2.77487e+06	9.5952e+06	2.69428e+07	3.79087e+08	1.98757e+07	61344.8	1.51987e+06	47091.9	7.0141e+07	785687	1.19041e+07	1.09251e+08	9.57225e+06	5.6731e+07	2.44323e+08	7.39773e+07	1.2378e+06	2.00802e+07	4.22324e+07	5.1229e+06	4.18716e+07	732520	1.26511e+07	305536	2.32128e+07	18445.8	1.85569e+09	347176	5.18641e+06	1.21819e+07	944735	170556	97882.3	3.56762e+06
_	Inoculated medium_20	Inoculated medium	B	20	001_221116_T20_SAMPLE01.CDF	1.26318e+06	1.40878e+07	5.9118e+07	1.02785e+09	6.0394e+06	2.60463e+07	9.78e+07	1.14397e+08	6.52936e+06	2.10343e+07	7.8867e+06	1.05394e+07	3.41798e+07	4.42125e+08	1.8452e+07	169974	1.75483e+06	163366	8.72543e+07	1.72633e+06	1.37058e+07	1.1639e+08	1.50392e+07	4.87808e+07	2.86105e+08	7.56776e+07	1.2378e+06	1.71816e+07	8.53503e+07	9.00166e+06	8.12277e+07	2.95556e+06	1.3782e+07	806764	2.10488e+07	58485.1	1.8276e+09	347176	3.45557e+06	1.16651e+07	1.82837e+06	584417	287663	2.92475e+06
_	Inoculated medium_20	Inoculated medium	C	20	001_221118_T20_SAMPLE04.CDF	1.82519e+06	1.27371e+07	3.11353e+07	6.46824e+08	4.43382e+06	3.64895e+07	7.51939e+07	1.14937e+08	6.4467e+06	1.17461e+07	1.01734e+07	8.71129e+06	3.64608e+07	2.53462e+08	1.41919e+07	149259	724856	206230	7.93269e+07	3.09359e+06	9.00297e+06	1.23403e+08	1.43849e+07	2.69584e+07	1.90194e+08	7.17967e+07	2.93903e+06	7.16676e+07	1.1857e+08	1.40439e+07	1.09205e+08	7.83735e+06	1.4807e+07	777957	1.31846e+07	61629.3	1.20394e+09	347176	4.27463e+06	1.16682e+07	9.32811e+06	281731	112590	2.54884e+06
_	Sterile Medium+ High concentration std_24	Sterile Medium+ High concentration std	A	24	001_221115_T24_SAMPLE01.CDF	1.03838e+08	1.07484e+07	8.34915e+07	4.24153e+06	1.62672e+08	3.64133e+07	949594	769176	2.53908e+06	1.6871e+09	2.60528e+07	1.80554e+09	3.70608e+07	1.20895e+07	1.22896e+07	2.5034e+07	2.32301e+06	8978.16	6.71441e+07	2.12212e+08	2.06906e+07	8.87051e+06	2.70979e+08	8.36657e+07	4.27694e+07	2.37974e+07	8.61741e+07	1.0735e+07	1.25371e+07	488073	1.57304e+07	636936	8.25518e+06	1.50264e+08	3.33866e+07	98912.3	4.85321e+07	2.66232e+08	4.75944e+06	5.92378e+06	8.87952e+07	2.67474e+07	1.63935e+07	8.39428e+06
_	Sterile Medium+Low Concentration std_24	Sterile Medium+Low Concentration std	B	24	001_221116_T24_SAMPLE04.CDF	1.07962e+08	9.20377e+06	4.23424e+07	671356	1.53688e+08	4.93702e+07	642407	1.26726e+06	3.31881e+06	1.15226e+09	2.02142e+07	6.90235e+07	4.37866e+07	1.02506e+07	8.89637e+06	61344.8	880501	8978.16	6.7802e+07	1.09508e+08	1.51169e+07	6.04635e+06	2.04055e+07	4.61333e+07	5.54623e+07	1.87453e+07	3.9813e+07	8.00879e+06	1.63722e+07	538401	1.88722e+07	733780	5.70074e+06	1.01271e+08	1.52699e+07	18445.8	4.98861e+07	3.88594e+06	2.99685e+06	3.41212e+06	4.05618e+07	2.47645e+07	7.61151e+06	2.17356e+06
_	Sterile Medium+ High concentration std_24	Sterile Medium+ High concentration std	C	24	001_221118_T24_SAMPLE02.CDF	1.08923e+07	7.25793e+06	3.02104e+07	7.08375e+06	323629	3.06162e+07	85026.5	912724	2.05483e+06	4.24593e+06	1.16038e+07	1.98168e+09	3.76231e+07	8.79181e+06	8.72772e+06	2.10374e+07	788732	8978.16	7.82504e+07	1.00648e+06	5.30982e+06	6.40357e+06	2.82955e+08	3.05404e+07	4.99282e+07	3.13444e+07	1.2378e+06	2.29711e+07	1.14101e+07	538401	1.30696e+07	3.5754e+06	5.73695e+06	3.33769e+07	1.11757e+07	18445.8	5.19038e+07	2.50918e+08	2.15502e+06	5.4695e+06	1.15174e+06	1.70454e+07	5.93575e+06	4.72847e+06
_	Inoculated medium + Oat bran_24	Inoculated medium + Oat bran	A	24	001_221115_T24_SAMPLE04.CDF	2.87585e+06	1.457e+07	1.27018e+07	6.88168e+08	1.96566e+06	3.4054e+07	2.16137e+07	4.64644e+07	8.79127e+06	5.36747e+06	117803	9.377e+06	6.22527e+06	9.89251e+08	3.52058e+07	282969	1.14341e+06	149936	3.72118e+07	92965.4	7.86338e+06	2.5503e+07	9.08617e+06	8.98888e+06	1.74231e+08	2.25661e+07	1.2378e+06	1.09791e+07	4.23051e+06	351794	7.37518e+06	2.30924e+06	9.50924e+06	1.24014e+06	1.19568e+06	58295.9	6.39242e+08	347176	7.85831e+06	2.33053e+07	3.05596e+06	520010	157583	3.19712e+06
_	Inoculated medium + Oat bran_24	Inoculated medium + Oat bran	B	24	001_221116_T24_SAMPLE02.CDF	8.9555e+06	1.4576e+07	9.44209e+06	7.82499e+08	3.36305e+06	7.72675e+07	2.19474e+07	4.7287e+07	1.24903e+07	1.36494e+07	766939	1.06521e+07	6.46591e+06	1.04036e+09	3.76137e+07	319459	2.37071e+06	147285	3.87794e+07	2.73201e+06	9.67513e+06	3.02176e+07	1.0151e+07	2.18332e+06	1.80423e+08	2.90905e+07	885448	9.06201e+06	1.10195e+07	546544	1.35506e+07	2.73092e+06	9.72882e+06	2.95266e+06	170455	18445.8	5.49805e+08	347176	4.91888e+06	2.42632e+07	1.57973e+06	637389	229209	2.66719e+06
_	Inoculated medium + Oat bran_24	Inoculated medium + Oat bran	C	24	001_221118_T24_SAMPLE03.CDF	8.72991e+06	1.37377e+07	5.70378e+06	6.27688e+08	3.24116e+06	8.15234e+07	2.08824e+07	4.13008e+07	9.78383e+06	1.42651e+07	734942	1.25236e+07	6.1166e+06	9.14375e+08	2.6159e+07	356297	1.61934e+06	165848	3.71532e+07	3.31778e+06	6.21488e+06	3.02422e+07	9.98413e+06	1.87726e+06	1.57733e+08	2.76162e+07	1.19374e+06	1.07293e+07	1.10915e+07	410060	1.30363e+07	5.00409e+06	9.65099e+06	2.88388e+06	170455	89149	5.09884e+08	347176	6.93117e+06	2.51601e+07	2.83531e+06	531882	180156	2.69382e+06
_	Inoculated medium + Inulin_24	Inoculated medium + Inulin	A	24	001_221115_T24_SAMPLE02.CDF	3.35308e+06	3.90188e+09	3.3725e+07	7.23769e+08	3.07878e+06	2.30914e+07	3.69738e+07	6.39087e+07	1.04355e+08	7.97616e+06	1.30988e+06	1.29925e+07	1.22642e+07	2.17375e+08	1.00302e+08	384223	3.98189e+07	6.36723e+06	4.53621e+07	5.90393e+06	5.12752e+07	5.08207e+07	1.60584e+07	1.84903e+07	1.04024e+08	3.73238e+07	3.60235e+06	2.01161e+07	3.97603e+07	1.13674e+07	3.17003e+07	9.43971e+06	1.02666e+07	1.28465e+06	1.3667e+07	260856	9.24538e+08	347176	5.99084e+07	3.72191e+07	7.62656e+06	407689	109169	5.965e+07
_	Inoculated medium + Inulin_24	Inoculated medium + Inulin	B	24	001_221116_T24_SAMPLE03.CDF	1.66166e+06	5.48784e+09	1.62839e+07	7.79363e+08	5.57798e+06	2.72885e+07	4.57742e+07	1.50312e+08	5.23557e+06	1.0681e+07	6.06652e+06	1.1123e+07	2.5239e+07	1.87652e+08	1.26676e+08	430222	6.579e+07	3.36552e+06	4.3103e+07	2.05825e+06	2.30314e+07	8.74473e+07	1.33808e+07	6.17157e+06	1.18015e+08	3.16433e+07	2.32393e+06	4.3129e+07	8.99295e+07	1.10951e+07	8.08514e+07	1.04856e+07	1.27402e+07	707550	3.63326e+06	80637.5	8.16405e+08	347176	3.12406e+07	6.14372e+06	2.89589e+06	846114	181086	2.75946e+07
_	Inoculated medium + Inulin_24	Inoculated medium + Inulin	C	24	001_221118_T24_SAMPLE01.CDF	40902	4.95217e+09	1.58371e+07	6.10871e+08	323629	7.18699e+07	230169	8.9286e+07	3.63352e+06	3.20934e+06	3.12693e+06	5.53555e+06	2.26101e+07	1.67834e+08	1.09601e+08	61344.8	6.4118e+07	377111	4.10873e+07	1.00648e+06	1.54845e+07	8.15361e+07	9.0524e+06	8.2303e+06	9.76563e+07	1.12177e+07	452427	1.47137e+08	1.68937e+08	1.74143e+07	1.54918e+08	1.27363e+07	9.44025e+06	371843	2.26424e+06	18445.8	6.86223e+08	347176	2.78579e+07	3.15059e+06	1.01035e+06	635689	85101.9	2.96624e+07
_	Inoculated medium_24	Inoculated medium	A	24	001_221115_T24_SAMPLE03.CDF	1.4819e+06	1.58874e+07	2.92959e+07	2.43551e+09	2.55302e+06	8.68594e+06	2.85153e+07	5.11379e+08	3.42215e+08	2.01682e+06	739816	1.1472e+07	1.63498e+07	3.19677e+08	1.73284e+07	147396	1.91979e+06	69609.5	4.6914e+07	97141.3	9.15783e+06	7.72432e+07	1.11855e+07	2.67321e+07	1.50546e+08	4.34345e+07	1.2378e+06	2.11198e+07	3.20655e+07	8.84598e+06	2.88517e+07	497814	1.11119e+07	209658	1.3895e+07	18232.3	1.3118e+09	347176	5.09423e+06	9.43751e+06	841291	216835	73356.9	2.8853e+06
_	Inoculated medium_24	Inoculated medium	B	24	001_221116_T24_SAMPLE01.CDF	1.47823e+06	1.23675e+07	3.28446e+07	1.18682e+09	6.19652e+06	2.23836e+07	7.70975e+07	1.85507e+08	7.04888e+06	2.78393e+07	5.89732e+06	9.15794e+06	3.23445e+07	4.44721e+08	2.40911e+07	134221	1.35461e+06	130335	7.6559e+07	2.74271e+06	7.56795e+06	1.17661e+08	9.91501e+06	3.10389e+07	2.77895e+08	5.98124e+07	2.53426e+06	4.56348e+07	5.50835e+07	5.38528e+06	5.40645e+07	2.55859e+06	1.29843e+07	579103	1.47437e+07	35186.3	1.82002e+09	347176	3.21313e+06	9.88793e+06	2.16031e+06	529359	219005	2.62321e+06
_	Inoculated medium_24	Inoculated medium	C	24	001_221118_T24_SAMPLE04.CDF	2.63958e+06	1.16206e+07	1.96228e+07	7.41189e+08	5.31107e+06	2.98199e+07	5.51698e+07	1.29593e+08	6.52821e+06	1.0749e+07	7.07435e+06	8.40908e+06	3.01679e+07	2.54528e+08	1.45774e+07	239055	895372	125154	5.44508e+07	3.9381e+06	5.66016e+06	1.16775e+08	1.07816e+07	1.66473e+07	1.70609e+08	3.95947e+07	2.88384e+06	7.1008e+07	8.25561e+07	8.14972e+06	7.85049e+07	7.19965e+06	1.43246e+07	459522	7.69918e+06	24238.3	1.13392e+09	347176	4.17977e+06	7.65042e+06	9.61459e+06	298554	192118	2.50949e+06
[truncated: 44 more columns]

## Sheet: Resolved Mass Spectra
Compound Name	Retention Time (min)	mz 1	mz 2	mz 3	mz 4	mz 5	mz 6	mz 7	mz 8	mz 9	mz 10	mz 11	mz 12	mz 13	mz 14	mz 15	mz 16	mz 17	mz 18	mz 19	mz 20	mz 21	mz 22	mz 23	mz 24	mz 25	mz 26	mz 27	mz 28	mz 29	mz 30	mz 31	mz 32	mz 33	mz 34	mz 35	mz 36	mz 37	mz 38	mz 39	mz 40	mz 41	mz 42	mz 43	mz 44	mz 45	mz 46	mz 47	mz 48
Hydrogen sulfide	1.1238	0	0	0	0	0	0	0	0	0	0	0	0	0	0	0	0	0	0	0	0	0	0	0	0	0	0	0	0	0	0	0	0	0.162773	0.981671	0.032121	0.0521914	0.00125711	0.00101833	0.000868613	0.0117971	0.000798312	0.00074918	0.00175854	0.0767796	0.00305918	0.000513474	9.87579e-05	0.00261377
Butanal, 3-methyl-	2.97167	0	0	0	0	0	0	0	0	0	0	0	0	0	0	0	0	0	0	0	0	0	0	0	0	0	0	0	0	0	0	0	0	0	0	0.000110785	6.96441e-05	0.00422089	0.0185425	0.211302	0.0567622	0.546192	0.120233	0.455307	0.583429	0.0941087	0.000806175	9.6357e-05	0
Ethanol	3.17513	0	0	0	0	0	0	0	0	0	0	0	0	0	0	0	0	0	0	0	0	0	0	0	0	0	0	0	0	0	0	0	0	0.00130471	0.000884445	0	5.12049e-06	0	3.15453e-07	0	0.00452436	0.0199214	0.0746318	0.183391	0.0465415	0.905559	0.37157	0.0103777	0.00113781
Pentanal	3.89228	0	0	0	0	0	0	0	0	0	0	0	0	0	0	0	0	0	0	0	0	0	0	0	0	0	0	0	0	0	0	0	0	0	0	0.000102688	0.000151617	0.00285596	0.0121345	0.159341	0.0456272	0.382713	0.116886	0.218365	0.777589	0.122156	0.000429371	0.000103047	0
2,3-Butanedione	3.91897	0	0	0	0	0	0	0	0	0	0	0	0	0	0	0	0	0	0	0	0	0	0	0	0	0	0	0	0	0	0	0	0	0.00038373	0.00528417	0.000662983	0.000680873	0.000891212	0	0.0075689	0.115642	0.0399596	0.0841066	0.972191	0.00656415	0.15277	0.000315413	0.000452716	0.000985001
Methyl Isobutyl Ketone	4.35258	0	0	0	0	0	0	0	0	0	0	0	0	0	0	0	0	0	0	0	0	0	0	0	0	0	0	0	0	0	0	0	0	7.76806e-06	0.000160539	2.12916e-05	0.00010417	0.00488613	0.0145759	0.125227	0.0228906	0.268584	0.0780679	0.788038	0.0359874	0.00987567	0.000676638	0.000200726	0.000166409
Undecane, 4,7-dimethyl-	4.55272	0	0	0	0	0	0	0	0	0	0	0	0	0	0	0	0	0	0	0	0	0	0	0	0	0	0	0	0	0	0	0	0	0	0	0	4.03144e-05	5.21914e-05	0.000161122	0.0259173	0.00441142	0.158378	0.0564707	0.427117	0.00938766	0	9.61938e-06	0	0
Heptane, 2,4-dimethyl-	4.57272	0	0	0	0	0	0	0	0	0	0	0	0	0	0	0	0	0	0	0	0	0	0	0	0	0	0	0	0	0	0	0	0	0.000126015	0.00104623	0	1.10017e-05	0	0.000552465	0.0442816	0.0648252	0.226555	0.0749075	0.671168	0	0.0958568	0.000399076	0	0
Trichloromethane	4.67947	0	0	0	0	0	0	0	0	0	0	0	0	0	0	0	0	0	0	0	0	0	0	0	0	0	0	0	0	0	0	0	0	4.42017e-05	0.000854099	0.0567905	0.00512076	0.0144203	0.000977292	0.00187822	0.0167839	0.0136162	0.00616532	0.0252699	0.00596481	0.0416691	0.000356733	0.216252	0.0907996
1-Propanol	4.93965	0	0	0	0	0	0	0	0	0	0	0	0	0	0	0	0	0	0	0	0	0	0	0	0	0	0	0	0	0	0	0	0	0.0201591	0.00252864	0.000120898	0.00212094	0.0280724	0.0522809	0.22461	0.0595133	0.366396	0.614438	0.153398	0.077125	0.0842672	0.00138739	0.000670494	0.000291775
Methyl thiolacetate	5.22983	0	0	0	0	0	0	0	0	0	0	0	0	0	0	0	0	0	0	0	0	0	0	0	0	0	0	0	0	0	0	0	0	0.00153166	0.00559038	0.000933427	3.54472e-05	0.000158969	0.000424299	0.00723487	0.0148973	0.0204367	0.0801754	0.914852	0.175695	0.17331	0.038144	0.0899805	0.0362643
Hexanal	5.88025	0	0	0	0	0	0	0	0	0	0	0	0	0	0	0	0	0	0	0	0	0	0	0	0	0	0	0	0	0	0	0	0	0	0	2.36283e-06	2.19225e-05	0.00407255	0.0141613	0.162772	0.035039	0.465683	0.0860138	0.351483	0.521999	0.0967759	0.00228508	4.93828e-05	1.17549e-05
2-Ethylacrolein	6.18378	0	0	0	0	0	0	0	0	0	0	0	0	0	0	0	0	0	0	0	0	0	0	0	0	0	0	0	0	0	0	0	0	0	0	0.000498611	0.000247249	0.00229354	0.00760491	0.280438	0.100747	0.350728	0.0137792	0.115812	0.260546	0.0769378	0	0.000145058	3.69935e-05
Butanoic acid, propyl ester	6.8342	0	0	0	0	0	0	0	0	0	0	0	0	0	0	0	0	0	0	0	0	0	0	0	0	0	0	0	0	0	0	0	0	2.27675e-05	3.70603e-05	7.1524e-06	8.95157e-05	0.00258399	0.00769086	0.0862856	0.01911	0.255979	0.173682	0.578125	0.0317509	0.0166581	0.000682569	0.00209442	6.50804e-05
3-Penten-2-one, 4-methyl-	7.07768	0	0	0	0	0	0	0	0	0	0	0	0	0	0	0	0	0	0	0	0	0	0	0	0	0	0	0	0	0	0	0	0	5.32489e-05	0.000993044	0.000200166	0.000375594	0.0018156	0.0093947	0.200494	0.0692015	0.0709313	0.0298596	0.337016	0.101677	0.0628899	0.000476175	0.000186322	0.000147107
2-Hexanone, 5-methyl-	7.28782	0	0	0	0	0	0	0	0	0	0	0	0	0	0	0	0	0	0	0	0	0	0	0	0	0	0	0	0	0	0	0	0	0	5.40316e-05	3.65123e-06	3.16136e-05	0	0	0.0547674	0.0153264	0.0718539	0.0194869	0.907394	0.0349642	0.0134433	0	4.98995e-05	0.000113324
1-Butanol	7.4546	0	0	0	0	0	0	0	0	0	0	0	0	0	0	0	0	0	0	0	0	0	0	0	0	0	0	0	0	0	0	0	0	0.0215374	0.00071263	0.000126048	0.000351033	0.00821959	0.0183607	0.124009	0.0357808	0.534606	0.230768	0.40296	0.0339891	0.0377804	0.00350628	0.000237096	4.44828e-05
Butanoic acid, 2-methylpropyl ester	7.66473	0	0	0	0	0	0	0	0	0	0	0	0	0	0	0	0	0	0	0	0	0	0	0	0	0	0	0	0	0	0	0	0	0	0	3.1139e-05	0	0.000124944	0.000389019	0.0220649	0.00860174	0.0686856	0.0264984	0.131746	0.0197457	0.0025796	0	2.36805e-06	1.06023e-06
2-Hexanol	7.84487	0	0	0	0	0	0	0	0	0	0	0	0	0	0	0	0	0	0	0	0	0	0	0	0	0	0	0	0	0	0	0	0	3.47438e-05	0	0.000148627	0	0	0.00109982	0.0664343	0	0.170609	0.0531589	0.237233	0.150055	0.921919	0.009921	0	0
4-Heptanone, 2,6-dimethyl-	8.02163	0	0	0	0	0	0	0	0	0	0	0	0	0	0	0	0	0	0	0	0	0	0	0	0	0	0	0	0	0	0	0	0	1.61604e-05	0.000168733	0.000105883	6.70206e-06	0.000203406	0.000900896	0.0729091	0.0324642	0.245929	0.0458288	0.119251	0.0331527	0.0285872	0.000201857	0.000110941	0.000138724
2-Hexanone, 5-methyl-	8.29848	0	0	0	0	0	0	0	0	0	0	0	0	0	0	0	0	0	0	0	0	0	0	0	0	0	0	0	0	0	0	0	0	0.000147845	0.000992992	0.000287062	0.000319562	0.000513952	0.00101156	0.0445266	0.0503753	0.0532516	0.026643	0.84996	0.0465086	0.0458624	0.000303584	0.000241	0.000292297
Heptanal	8.36852	0	0	0	0	0	0	0	0	0	0	0	0	0	0	0	0	0	0	0	0	0	0	0	0	0	0	0	0	0	0	0	0	0	0	0	0	0.000569522	0.00663476	0.138118	0.00744407	0.3689	0.252357	0.341151	0.401204	0.0724337	0.00130878	0	0
Undecane	8.39853	0	0	0	0	0	0	0	0	0	0	0	0	0	0	0	0	0	0	0	0	0	0	0	0	0	0	0	0	0	0	0	0	6.0852e-05	0.000273238	0.000123433	0.000160007	9.8103e-05	0	0.0238807	0.0390802	0.224239	0.0519225	0.532141	0	0.0236719	0	0.000139913	7.47161e-05
1-Pentanol	8.9022	0	0	0	0	0	0	0	0	0	0	0	0	0	0	0	0	0	0	0	0	0	0	0	0	0	0	0	0	0	0	0	0	0.000203892	0.000959356	0.000187405	0.000125897	0.000936804	0.00527965	0.144881	0.0460149	0.495667	0.385019	0.323064	0.0582897	0.100625	0.0177299	0.000864632	6.27488e-05
Butanoic acid, butyl ester	9.20572	0	0	0	0	0	0	0	0	0	0	0	0	0	0	0	0	0	0	0	0	0	0	0	0	0	0	0	0	0	0	0	0	1.36309e-05	4.63379e-05	1.27252e-05	3.52086e-05	0.00127932	0.00479082	0.0758521	0.018578	0.285357	0.0712042	0.416965	0.0262214	0.0166742	0.000475209	0.0012731	2.4464e-05
Furan, 2-pentyl-	9.58265	0	0	0	0	0	0	0	0	0	0	0	0	0	0	0	0	0	0	0	0	0	0	0	0	0	0	0	0	0	0	0	0	0	0	0	0	0.000712483	0.00742435	0.0746301	0.0120382	0.0787213	0.00894717	0.0143931	0	0	1.31506e-05	0	0
1-Pentanol	10.0063	0	0	0	0	0	0	0	0	0	0	0	0	0	0	0	0	0	0	0	0	0	0	0	0	0	0	0	0	0	0	0	0	0.000409976	0.000172256	3.46126e-05	1.92047e-05	0.00124258	0.00704417	0.12164	0.0321163	0.444001	0.660714	0.162799	0.0435626	0.036376	0.000535499	3.64996e-05	4.17339e-05
2-Octanone	10.9502	0	0	0	0	0	0	0	0	0	0	0	0	0	0	0	0	0	0	0	0	0	0	0	0	0	0	0	0	0	0	0	0	0.000185821	0.0016545	0.000452429	0.000532006	0.000582731	0.00105152	0.0520811	0.0818428	0.135549	0.0436565	0.784512	0.125801	0	0	0.000398416	0.000372166
Acetoin	11.0203	0	0	0	0	0	0	0	0	0	0	0	0	0	0	0	0	0	0	0	0	0	0	0	0	0	0	0	0	0	0	0	0	0.000132428	0.00254541	0.000308422	0.000354542	0.000291579	0	0	0.0424592	0.00624101	0.0455302	0.52447	0.0901685	0.843114	0.00787977	0.00036704	0.000234019
Octanal	11.067	0	0	0	0	0	0	0	0	0	0	0	0	0	0	0	0	0	0	0	0	0	0	0	0	0	0	0	0	0	0	0	0	2.89177e-06	0	8.13806e-06	0	0.000123529	0.00191736	0.142094	0.0285449	0.439967	0.210459	0.463279	0.357272	0.0791142	0.000569444	4.86439e-06	0
Acetic acid, methyl ester	11.4439	0	0	0	0	0	0	0	0	0	0	0	0	0	0	0	0	0	0	0	0	0	0	0	0	0	0	0	0	0	0	0	0	0	0.000362392	0	0.00124456	0.00480866	0.00510282	0.00748762	0	0.00398247	0.147553	0.781428	0.0515352	0.0520666	0.00148603	0.000771306	0.00018379
2-Propanone, 1-hydroxy-	11.4506	0	0	0	0	0	0	0	0	0	0	0	0	0	0	0	0	0	0	0	0	0	0	0	0	0	0	0	0	0	0	0	0	5.18659e-05	0	5.30004e-06	0.000198902	0.00242593	0.00319623	0.00752368	0.00501975	0.0170422	0.067302	0.992826	0.0352751	0.0387121	0.00030451	9.82335e-05	1.61509e-05
Acetic anhydride	11.4506	0	0	0	0	0	0	0	0	0	0	0	0	0	0	0	0	0	0	0	0	0	0	0	0	0	0	0	0	0	0	0	0	6.45677e-05	0	1.93346e-05	3.81347e-05	0.00201555	0.00283999	0.00615226	0.00728844	0.0140728	0.0524207	0.997155	0.0339837	0.0378798	0.000132773	0	0
Oxalic acid, allyl tridecyl ester	11.6841	0	0	0	0	0	0	0	0	0	0	0	0	0	0	0	0	0	0	0	0	0	0	0	0	0	0	0	0	0	0	0	0	5.21802e-05	0.0014283	0.000453803	0.0010611	0.000823467	0.00126499	0.0581665	0.0493546	0.298438	0.0657091	0.467728	0.0357292	0.0415278	0.000805746	0.000302138	0.000311397
Pyrazine, 2,6-dimethyl-	11.9409	0	0	0	0	0	0	0	0	0	0	0	0	0	0	0	0	0	0	0	0	0	0	0	0	0	0	0	0	0	0	0	0	0.000703318	0.00924916	0.00169019	0.00180772	0.00456251	0.016576	0.255983	0.386484	0.129093	0.674361	0.195695	0.297037	0.198774	0.00214732	0.00174411	0.00158022
n-Caproic acid vinyl ester	12.0643	0	0	0	0	0	0	0	0	0	0	0	0	0	0	0	0	0	0	0	0	0	0	0	0	0	0	0	0	0	0	0	0	1.95508e-05	0	3.92057e-05	3.20315e-05	0.000126436	0.000778136	0.0519362	0.0160322	0.128317	0.0590592	0.940626	0.0440841	0.00779196	6.934e-05	0	3.52374e-05
Furan, 2-hexyl-	12.1844	0	0	0	0	0	0	0	0	0	0	0	0	0	0	0	0	0	0	0	0	0	0	0	0	0	0	0	0	0	0	0	0	0	0	0	0	0.000144394	0.00186774	0.0744197	0.0157177	0.101859	0.0131817	0.0802944	0.00555266	0.00346185	0	0	0
Benzene, 1,2,3-trimethyl-	12.3579	0	0	0	0	0	0	0	0	0	0	0	0	0	0	0	0	0	0	0	0	0	0	0	0	0	0	0	0	0	0	0	0	0.000176525	0	0.000347283	0.000217502	0.000346755	0.00202866	0.0742741	0.0635624	0.0617327	0.0101279	0.103327	0.0662251	0.0600659	0.000327287	0.000126332	7.40045e-05
1-Hexanol	12.6914	0	0	0	0	0	0	0	0	0	0	0	0	0	0	0	0	0	0	0	0	0	0	0	0	0	0	0	0	0	0	0	0	0.00046332	0.000160347	3.25381e-05	4.0631e-05	0.00113328	0.0058901	0.100214	0.0290742	0.336108	0.305009	0.419255	0.0421216	0.0261927	0.000805094	7.9122e-05	5.08533e-05
Butyric acid, 1-propylpentyl ester	13.0149	0	0	0	0	0	0	0	0	0	0	0	0	0	0	0	0	0	0	0	0	0	0	0	0	0	0	0	0	0	0	0	0	0	0	0	0	2.8289e-05	0.000739139	0.0306122	0	0.135096	0.042456	0.275587	0.00911104	0	0	0	0
Decane, 6-ethyl-2-methyl-	13.612	0	0	0	0	0	0	0	0	0	0	0	0	0	0	0	0	0	0	0	0	0	0	0	0	0	0	0	0	0	0	0	0	9.20546e-05	0.000925257	0.000262313	0.000278949	0.000338876	0.000213008	0.0192666	0.0519125	0.241054	0.0664743	0.559404	0.0585441	0.0421996	0.000291295	0	0.000272942
2-Hexanone, 5-methyl-	13.6653	0	0	0	0	0	0	0	0	0	0	0	0	0	0	0	0	0	0	0	0	0	0	0	0	0	0	0	0	0	0	0	0	0.000249634	0.001882	0.000575787	0.000493131	0.000581063	0.000765873	0.0379716	0.0724049	0.137123	0.0415067	0.691549	0.0916881	0.0530224	0.000369911	0	0.000300087
Nonanal	13.7988	0	0	0	0	0	0	0	0	0	0	0	0	0	0	0	0	0	0	0	0	0	0	0	0	0	0	0	0	0	0	0	0	0	0	0	0	0	0.000998933	0.126967	0.0121235	0.449823	0.138115	0.356428	0.264352	0.0642466	0.000320095	0	0
3-Octen-2-one	14.1757	0	0	0	0	0	0	0	0	0	0	0	0	0	0	0	0	0	0	0	0	0	0	0	0	0	0	0	0	0	0	0	0	0	0	0	0	0	0.00135282	0.110624	0.020461	0.189584	0.0168987	0.375889	0.0224795	0.0114531	0	0	6.85014e-05
1,3-Heptadiene, 5,5-dimethyl-	14.4125	0	0	0	0	0	0	0	0	0	0	0	0	0	0	0	0	0	0	0	0	0	0	0	0	0	0	0	0	0	0	0	0	0	0	0	0	0.000208589	0.00232566	0.210239	0.132966	0.251779	0.00574557	0.000805217	0.166896	0.020312	0	0	1.77025e-05
Benzene, 1,3-bis(1,1-dimethylethyl)-	14.6227	0	0	0	0	0	0	0	0	0	0	0	0	0	0	0	0	0	0	0	0	0	0	0	0	0	0	0	0	0	0	0	0	0.000135567	0.00106363	0.000299457	0.000329735	0.000373191	0.000507065	0.0387387	0.0507559	0.175488	0.0105056	0.0758108	0.0605578	0.0407631	0.000365607	0.000234323	0.000172386
2-Octenal, (E)-	14.7361	0	0	0	0	0	0	0	0	0	0	0	0	0	0	0	0	0	0	0	0	0	0	0	0	0	0	0	0	0	0	0	0	9.04607e-05	0	0.000194034	0.000244868	0.000595536	0.00423423	0.241806	0.07688	0.519346	0.197778	0.156775	0.0521602	0.0317443	0.00034565	0.000132111	0.000117475
1-Heptanol	15.3264	0	0	0	0	0	0	0	0	0	0	0	0	0	0	0	0	0	0	0	0	0	0	0	0	0	0	0	0	0	0	0	0	0.000144307	0.00111163	0.000193672	0.000232236	0.000377097	0.00150072	0.0948804	0.0532151	0.408752	0.2513	0.346416	0.0738504	0.0309206	0.000158297	0.000100025	0.00016951
Acetic acid	15.3932	0	0	0	0	0	0	0	0	0	0	0	0	0	0	0	0	0	0	0	0	0	0	0	0	0	0	0	0	0	0	0	0	3.80632e-05	0.000178498	4.65448e-05	4.10423e-05	5.16199e-05	5.88146e-05	0.000381583	0.0126479	0.0313351	0.113247	0.676255	0.0663046	0.608545	0.00897733	0.00235615	0.000320628
Furfural	15.7401	0	0	0	0	0	0	0	0	0	0	0	0	0	0	0	0	0	0	0	0	0	0	0	0	0	0	0	0	0	0	0	0	0.000624733	0.00389675	0.00221527	0.00285379	0.0343066	0.0909225	0.502665	0.233047	0.0296753	0.0438192	0.0799066	0.214958	0.171325	0.00309957	0.0044915	0.0251439
Pentanoic acid, 2-hydroxy-4-methyl-, methyl ester	15.8501	0	0	0	0	0	0	0	0	0	0	0	0	0	0	0	0	0	0	0	0	0	0	0	0	0	0	0	0	0	0	0	0	0.000219431	0.00157949	0.000425376	0.000609322	0.000891807	0.000969909	0.0538778	0.0507051	0.237142	0.0426403	0.778831	0.124215	0.366409	0.00149247	0.00019105	0
1-Hexanol, 2-ethyl-	16.197	0	0	0	0	0	0	0	0	0	0	0	0	0	0	0	0	0	0	0	0	0	0	0	0	0	0	0	0	0	0	0	0	5.69283e-05	0.000391414	4.9279e-05	9.96534e-05	0.000173763	0.000494463	0.0686144	0.0308923	0.331885	0.06228	0.273705	0.0357995	0.028371	0.000112451	6.10198e-05	5.99944e-05
Pentanal, 2-methyl-	16.3071	0	0	0	0	0	0	0	0	0	0	0	0	0	0	0	0	0	0	0	0	0	0	0	0	0	0	0	0	0	0	0	0	5.5534e-05	0	0	0.000289423	0.000233481	0.000194016	0.0290785	0.0460088	0.143009	0.0325632	0.681899	0.0615561	0.0307305	0	4.29045e-05	0.000221883
2-Heptanone	16.3071	0	0	0	0	0	0	0	0	0	0	0	0	0	0	0	0	0	0	0	0	0	0	0	0	0	0	0	0	0	0	0	0	4.50711e-06	0	0	0	0	0	0.0201282	0.0546749	0.098117	0.0228531	0.664671	0.0888137	0.00616931	0	0	4.8902e-05
Propanoic acid, 2-methyl-, nonyl ester	17.5146	0	0	0	0	0	0	0	0	0	0	0	0	0	0	0	0	0	0	0	0	0	0	0	0	0	0	0	0	0	0	0	0	0.000382867	0.00445307	0.00089937	0.00107524	0.00164248	0.00277915	0.133253	0.158633	0.362638	0.137981	0.405436	0.199296	0.251309	0.0110565	0.00519591	0.000708814
Propanoic acid	17.5346	0	0	0	0	0	0	0	0	0	0	0	0	0	0	0	0	0	0	0	0	0	0	0	0	0	0	0	0	0	0	0	0	0	0	0	0.000278248	0.0019324	0.00123467	0.00455567	0	0.0134246	0.0412297	0.0343179	0.047651	0.497921	0.0427691	0.0220071	0
1-Octanol	17.8515	0	0	0	0	0	0	0	0	0	0	0	0	0	0	0	0	0	0	0	0	0	0	0	0	0	0	0	0	0	0	0	0	6.64091e-05	0.000578122	9.58182e-06	3.41721e-05	9.61923e-05	0.000628573	0.0889794	0.0252238	0.426717	0.259137	0.32967	0.0363689	0.0219088	0.000164667	2.04494e-05	3.72958e-05
Propanoic acid, 2-methyl-	18.2384	0	0	0	0	0	0	0	0	0	0	0	0	0	0	0	0	0	0	0	0	0	0	0	0	0	0	0	0	0	0	0	0	0.000152281	0.00239439	0.000329662	0.000367181	0.00379169	0.0122223	0.124025	0.0542213	0.407626	0.108944	0.840818	0.0910121	0.144825	0.00147776	0.000995874	0.000159363
Hexadecane	18.5886	0	0	0	0	0	0	0	0	0	0	0	0	0	0	0	0	0	0	0	0	0	0	0	0	0	0	0	0	0	0	0	0	0.000945713	0.0153147	0.000892582	0.000874272	0.000590456	0.000968654	0.018493	0.078376	0.25067	0.0592703	0.600354	0.116372	0.0808466	0.00103281	0.00046012	0.000700922
2,3-Butanediol	18.7087	0	0	0	0	0	0	0	0	0	0	0	0	0	0	0	0	0	0	0	0	0	0	0	0	0	0	0	0	0	0	0	0	0.00172107	0.0242482	0.00011072	0.000495454	0.000495329	0.000564591	0.00646141	0.0515777	0.0156285	0.0189222	0.188825	0.12951	0.970849	0.00385056	0.000128941	0.000160667
2-Octen-1-ol, (E)-	19.2023	0	0	0	0	0	0	0	0	0	0	0	0	0	0	0	0	0	0	0	0	0	0	0	0	0	0	0	0	0	0	0	0	7.03798e-05	0.000766362	0.000693133	0.0005315	0.000761751	0.00180222	0.140582	0.121539	0.410579	0.137009	0.336753	0.271112	0.0512198	0.000398158	0.000919623	0.000329742
Butanoic acid	19.6259	0	0	0	0	0	0	0	0	0	0	0	0	0	0	0	0	0	0	0	0	0	0	0	0	0	0	0	0	0	0	0	0	0.000809539	0.00493499	0.000217267	0.00361991	0.0302018	0.0572514	0.252671	0.0514785	0.339079	0.343101	0.310094	0.0480945	0.293404	0.0141944	0.011827	0.000872848
Dihydro-2(3H)-thiophenone	20.0529	0	0	0	0	0	0	0	0	0	0	0	0	0	0	0	0	0	0	0	0	0	0	0	0	0	0	0	0	0	0	0	0	0.000389091	0.00742974	0.000968899	0.000680343	0.00697887	0.0161844	0.135626	0.0952531	0.362271	0.344909	0.150802	0.0645484	0.201853	0.119918	0.0109868	0.00107186
Hydroperoxide, hexyl	20.2697	0	0	0	0	0	0	0	0	0	0	0	0	0	0	0	0	0	0	0	0	0	0	0	0	0	0	0	0	0	0	0	0	0.000526313	0.0135643	0	0.000333166	0.000195011	0.000752386	0.124416	0.115411	0.557883	0.262479	0.617178	0.163988	0.10738	0	0	0.000223237
1-Nonanol	20.2797	0	0	0	0	0	0	0	0	0	0	0	0	0	0	0	0	0	0	0	0	0	0	0	0	0	0	0	0	0	0	0	0	0.000121718	0.00439325	0	4.54697e-05	9.54658e-05	0.000369475	0.0802804	0.0362588	0.403342	0.1894	0.369894	0.0504658	0.0269276	0	0	0
3-Furanmethanol	20.4298	0	0	0	0	0	0	0	0	0	0	0	0	0	0	0	0	0	0	0	0	0	0	0	0	0	0	0	0	0	0	0	0	0.000744586	0.0149678	0.00176517	0.00177024	0.0201721	0.061101	0.359366	0.209209	0.456581	0.340573	0.142832	0.247356	0.158215	0.00148332	0.000942739	0.00176723
Butanoic acid, 3-methyl-	20.6032	0	0	0	0	0	0	0	0	0	0	0	0	0	0	0	0	0	0	0	0	0	0	0	0	0	0	0	0	0	0	0	0	0	0.000203662	0	5.83805e-05	0.00540523	0.0173273	0.146953	0.0243783	0.299148	0.136063	0.360806	0.0274508	0.194126	0.00292369	0.000757298	0
Butanoic acid, 3-methyl-	20.6199	0	0	0	0	0	0	0	0	0	0	0	0	0	0	0	0	0	0	0	0	0	0	0	0	0	0	0	0	0	0	0	0	0	0	0	3.13057e-05	0.00370665	0.0127738	0.0945999	0.00687489	0.171888	0.104999	0.281763	0.00880373	0.14014	0.00233868	0.00034804	0
Cyclohexane, isothiocyanato-	20.6266	0	0	0	0	0	0	0	0	0	0	0	0	0	0	0	0	0	0	0	0	0	0	0	0	0	0	0	0	0	0	0	0	0.00049942	0.0114926	0.000741539	0.000873987	0.00230941	0.00547965	0.240914	0.167584	0.595378	0.0803127	0.24884	0.176248	0.254581	0.00115155	0.000847005	0.00063328
Butanoic acid, 2-methyl-	20.6299	0	0	0	0	0	0	0	0	0	0	0	0	0	0	0	0	0	0	0	0	0	0	0	0	0	0	0	0	0	0	0	0	0	0	0	0	0.00505627	0.0158001	0.111788	0	0.368351	0.0461342	1.41609e-05	0.0131741	0.0878431	0.00397817	0.00172228	0
Cyclohexane, isothiocyanato-	20.6566	0	0	0	0	0	0	0	0	0	0	0	0	0	0	0	0	0	0	0	0	0	0	0	0	0	0	0	0	0	0	0	0	0.000607347	0.0120246	0.00108285	0.001265	0	0	0.14942	0.193235	0.382088	0.000665993	0.0691143	0.206913	0.176151	0	4.25089e-05	0.00099245
3-Thiophenecarboxaldehyde	20.9068	0	0	0	0	0	0	0	0	0	0	0	0	0	0	0	0	0	0	0	0	0	0	0	0	0	0	0	0	0	0	0	0	0	0	1.33289e-05	0.00105427	0.0231275	0.0413508	0.229888	0.0397253	0	0.0101999	0.00501075	0.0489737	0.155467	0.000562712	0.00143304	0.000368956
2-Thiophenecarboxaldehyde	21.2437	0	0	0	0	0	0	0	0	0	0	0	0	0	0	0	0	0	0	0	0	0	0	0	0	0	0	0	0	0	0	0	0	0.000335413	0	0.0010154	0.00140722	0.0104347	0.0225207	0.226672	0.140407	0.00431845	0.0158724	0.0553361	0.148123	0.244567	0.001663	0.00153233	0.000919838
2-Nonen-1-ol	21.5339	0	0	0	0	0	0	0	0	0	0	0	0	0	0	0	0	0	0	0	0	0	0	0	0	0	0	0	0	0	0	0	0	0	0	0.00124237	0.0011612	0.000930587	0.0023912	0.122969	0.129359	0.432992	0.125312	0.451529	0.193025	0.101795	0.00150987	0.000777694	0.000837443
Benzaldehyde, 2,5-dimethyl-	23.8087	0	0	0	0	0	0	0	0	0	0	0	0	0	0	0	0	0	0	0	0	0	0	0	0	0	0	0	0	0	0	0	0	0	0	0.000866987	0.000653498	0.00155871	0.0045578	0.0953893	0.107081	0.0304197	0.00831457	0.0484902	0.111455	0.101759	0.000887073	0.000769102	0.000532598
3-Thiophenemethanol	24.0522	0	0	0	0	0	0	0	0	0	0	0	0	0	0	0	0	0	0	0	0	0	0	0	0	0	0	0	0	0	0	0	0	0.000128745	0	0.00041363	0.00111811	0.00701963	0.0177008	0.163993	0.088075	0.0616796	0.0123893	0.0214361	0.0830747	0.494245	0.0150159	0.00791126	0.000519996
Hexanoic acid	24.4591	0	0	0	0	0	0	0	0	0	0	0	0	0	0	0	0	0	0	0	0	0	0	0	0	0	0	0	0	0	0	0	0	0.000142696	0.000445647	2.41903e-05	5.05196e-05	0.00235332	0.00867552	0.0895668	0.0190971	0.209912	0.104433	0.145518	0.0164117	0.118161	0.00404066	0.00258712	0.000720083
S-Benzyl phenylmethanethiosulfonate	25.8801	0	0	0	0	0	0	0	0	0	0	0	0	0	0	0	0	0	0	0	0	0	0	0	0	0	0	0	0	0	0	0	0	0.0113169	0.174576	0.00109839	0.00192735	0.0013274	0.00265029	0.0707699	0.104926	0.0199882	0.0129784	0.033224	0.120088	0.109823	0.00114516	0.000735811	0.000543056
Phenylethyl Alcohol	25.8801	0	0	0	0	0	0	0	0	0	0	0	0	0	0	0	0	0	0	0	0	0	0	0	0	0	0	0	0	0	0	0	0	0	0	0.000559998	0.00110579	0.00124153	0.00258647	0.0688531	0.0816412	0.0129461	0.00969464	0.0129211	0.0942913	0.0562144	0.000641326	0.000578401	0.000287561
Heptanoic acid	26.6773	0	0	0	0	0	0	0	0	0	0	0	0	0	0	0	0	0	0	0	0	0	0	0	0	0	0	0	0	0	0	0	0	4.88055e-05	0.00249124	0.000103298	0.000106465	0.000249899	0.00229872	0.108273	0.0208369	0.27037	0.104211	0.277232	0.0271657	0.119799	0.00102154	0.000465031	0.000113909
Octanoic acid	28.792	0	0	0	0	0	0	0	0	0	0	0	0	0	0	0	0	0	0	0	0	0	0	0	0	0	0	0	0	0	0	0	0	0	0	0	0	0.000228865	0.0026859	0.102772	0.0153825	0.285122	0.102963	0.326737	0.0166451	0.092955	0.00150392	0.000702606	8.82451e-06
p-Cresol	29.3223	0	0	0	0	0	0	0	0	0	0	0	0	0	0	0	0	0	0	0	0	0	0	0	0	0	0	0	0	0	0	0	0	0.000581575	0.00859127	0.000109875	0.000194158	0.00296452	0.0138424	0.08391	0.0299683	0.00728717	0.00556644	0.0178394	0.0232615	0.0176492	0.000204763	8.75261e-05	0.000112939
1,1-Dodecanediol, diacetate	30.1428	0	0	0	0	0	0	0	0	0	0	0	0	0	0	0	0	0	0	0	0	0	0	0	0	0	0	0	0	0	0	0	0	0	0	0.00197885	0.00178983	0.0022192	0.00231806	0.0313551	0.235396	0.380746	0.08323	0.547861	0.4144	0.171237	0.00186314	0.00145923	0.00139719
3-Nitropropanoic acid	30.1728	0	0	0	0	0	0	0	0	0	0	0	0	0	0	0	0	0	0	0	0	0	0	0	0	0	0	0	0	0	0	0	0	0	0	0.00296202	0.00373458	0.00363706	0.00352064	0.0257505	0.124455	0.0740209	0.0293913	0.166397	0.189849	0.277611	0.00443905	0.00306338	0.0019259
Nonanoic acid	30.8066	0	0	0	0	0	0	0	0	0	0	0	0	0	0	0	0	0	0	0	0	0	0	0	0	0	0	0	0	0	0	0	0	0	0	0.000373721	0.00065178	0.000828062	0.00129482	0.0814103	0.0375912	0.311616	0.0881219	0.294332	0.0570979	0.168427	0.00144212	0.000645615	0.000409428
Glycerol	33.5083	0	0	0	0	0	0	0	0	0	0	0	0	0	0	0	0	0	0	0	0	0	0	0	0	0	0	0	0	0	0	0	0	0.00829035	0.000679301	4.79379e-05	0.000301477	0.00193308	0.00293774	0.00591345	0.00298339	0.00859631	0.0870726	0.569403	0.45885	0.0721824	0.00422304	0.00488346	0.000227254
Indole	35.8498	0	0	0	0	0	0	0	0	0	0	0	0	0	0	0	0	0	0	0	0	0	0	0	0	0	0	0	0	0	0	0	0	0	0	0	0	0.00652415	0.0177335	0.0535876	0.0140069	0.00461091	0	0.00967925	0.0164705	0	0.000109158	0	0
[truncated: 301 more columns]

## Sheet: Kovats  calculation
VOCs retention indexes
n-alkanes series				Van den Dool and Kratz indexes calculation
tr Cz	tr Cz+1	z		tr sost	tr Cz	tr Cz+1	z	Indice
1.37	1.78	7		1.01372	2.52	4.27	9	813.927
1.78	2.59	8		1.1238	2.52	4.27	9	820.217
2.59	4	9		2.97167	2.59	4	9	927.069
4	5.82	10		3.17178	2.59	4	9	941.261
5.82	8.34	11		3.89228	2.59	4	9	992.361
8.34	10.95	12		3.91897	2.59	4	9	994.253
10.95	13.59	13		4.34925	4	5.82	10	1019.19
13.59	16.13	14		4.35258	4	5.82	10	1019.37
16.13	18.56	15		4.55272	4	5.82	10	1030.37
18.56	20.9	16		4.57272	4	5.82	10	1031.47
20.9	23.12	17		4.67947	4	5.82	10	1037.33
23.12	25.24	18		4.93965	4	5.82	10	1051.63
25.24	27.27	19		5.22983	4	5.82	10	1067.57
27.27		20		5.51668	4	5.82	10	1083.33
				5.88025	5.82	8.34	11	1102.39
				6.18378	5.82	8.34	11	1114.44
				6.78417	5.82	8.34	11	1138.26
				6.83087	5.82	8.34	11	1140.11
				7.07768	5.82	8.34	11	1149.91
				7.28782	5.82	8.34	11	1158.25
				7.33452	5.82	8.34	11	1160.1
				7.66473	5.82	8.34	11	1173.2
				7.84487	5.82	8.34	11	1180.35
				8.02163	5.82	8.34	11	1187.37
				8.29848	5.82	8.34	11	1198.35
				8.36852	8.34	10.95	12	1201.09
				8.36852	8.34	10.95	12	1201.09
				8.39853	8.34	10.95	12	1202.24
				8.9022	8.34	10.95	12	1221.54
				9.20572	8.34	10.95	12	1233.17
				9.20905	8.34	10.95	12	1233.3
				9.5693	8.34	10.95	12	1247.1
				9.58265	8.34	10.95	12	1247.61
				9.58265	8.34	10.95	12	1247.61
				10.0063	8.34	10.95	12	1263.84
				10.9502	8.34	10.95	12	1300.01
				11.0203	13.59	16.13	14	1298.83
				11.067	13.59	16.13	14	1300.67
				11.4439	13.59	16.13	14	1315.51
				11.4506	13.59	16.13	14	1315.77
				11.4506	13.59	16.13	14	1315.77
				11.4506	13.59	16.13	14	1315.77
				11.6841	13.59	16.13	14	1324.96
				11.9042	13.59	16.13	14	1333.63
				11.9409	13.59	16.13	14	1335.07
				12.0643	13.59	16.13	14	1339.93
				12.1844	13.59	16.13	14	1344.66
				12.3579	13.59	16.13	14	1351.49
				12.6914	13.59	16.13	14	1364.62
				13.0149	13.59	16.13	14	1377.36
				13.612	13.59	16.13	14	1400.87
				13.6653	13.59	16.13	14	1402.97
				13.7988	13.59	16.13	14	1408.22
				14.1757	13.59	16.13	14	1423.06
				14.4125	13.59	16.13	14	1432.38
				14.6227	13.59	16.13	14	1440.66
				14.7361	13.59	16.13	14	1445.12
				14.8862	13.59	16.13	14	1451.03
				15.3264	13.59	16.13	14	1468.36
				15.3932	13.59	16.13	14	1470.99
				15.7401	13.59	16.13	14	1484.65
				15.8501	13.59	16.13	14	1488.98
				16.197	16.13	18.56	15	1502.76
				16.3071	16.13	18.56	15	1507.29
				16.3071	16.13	18.56	15	1507.29
				17.3878	16.13	18.56	15	1551.76
				17.5146	16.13	18.56	15	1556.98
				17.5346	16.13	18.56	15	1557.8
				17.8515	16.13	18.56	15	1570.84
				18.2384	16.13	18.56	15	1586.76
				18.5886	18.56	20.9	16	1601.22
				18.7087	18.56	20.9	16	1606.35
				19.199	18.56	20.9	16	1627.31
				19.2023	18.56	20.9	16	1627.45
				19.6259	18.56	20.9	16	1645.55
				20.0529	18.56	20.9	16	1663.8
				20.2697	18.56	20.9	16	1673.06
				20.2797	18.56	20.9	16	1673.49
				20.2797	18.56	20.9	16	1673.49
				20.4298	18.56	20.9	16	1679.91
				20.6032	18.56	20.9	16	1687.32
				20.6099	18.56	20.9	16	1687.6
				20.6199	18.56	20.9	16	1688.03
				20.6266	18.56	20.9	16	1688.32
				20.6299	18.56	20.9	16	1688.46
				20.6299	18.56	20.9	16	1688.46
				20.6566	18.56	20.9	16	1689.6
				20.9068	20.9	23.12	17	1700.31
				21.2437	20.9	23.12	17	1715.48
				21.5339	20.9	23.12	17	1728.55
				21.714	20.9	23.12	17	1736.67
				21.714	20.9	23.12	17	1736.67
				21.99	20.9	23.12	17	1749.1
				22.1576	20.9	23.12	17	1756.65
				22.5812	20.9	23.12	17	1775.73
				23.8087	23.12	25.24	18	1832.49
				24.0522	23.12	25.24	18	1843.97
				24.4591	23.12	25.24	18	1863.17
				25.8801	25.24	27.27	19	1931.53
				25.8801	25.24	27.27	19	1931.53
				26.6739	25.24	27.27	19	1970.64
				26.6773	25.24	27.27	19	1970.8
				28.792	31.34	33.88	19	1799.68
				29.3223	31.34	33.88	19	1820.56
				29.4757	31.34	33.88	19	1826.6
				30.1428	31.34	33.88	19	1852.87
				30.1728	31.34	33.88	19	1854.05
				30.8066	31.34	33.88	19	1879
				33.5083	31.34	33.88	19	1985.37
				35.8498	31.34	33.88	19	2077.55
